# Supplementary material for: Discovery of a sushi domain-containing protein 2-positive phenotype in circulating tumor cells of metastatic breast cancer patients
Source: Sci Rep. 2025 Jan 31;15:3913. doi: 10.1038/s41598-025-87122-4 (PMC11785953; doi:10.1038/s41598-025-87122-4)
Supplement: Supplementary file 1 — Supplementary Material 1 [file 41598_2025_87122_MOESM1_ESM.xlsx]

## Sheet: Overview
Protein name	ProtID (UniProt)	Gene name	Mol. weight [kDa]	peptides analyzed	different peptides	biological replicates	Sequence coverage [%]	Ratio H/L normalized	standard deviation of distinct filtered	p of T-Test
Integrin beta-5	P18084	ITGB5	88.054	35	13	5	27.6596	7.00858	2.57231	1.53011e-09
Gelsolin	P06396	GSN	85.698	56	16	5	47.5703	2.62594	0.528561	7.83476e-09
Galectin-1	P09382	LGALS1	14.716	37	9	5	92.5926	-7.86963	1.78202	3.55725e-07
Sushi domain-containing protein 2	Q9UGT4	SUSD2	90.208	112	27	5	69.2214	CTC-ITB-01 only	-	-
Ectonucleotide pyrophosphatase/phosphodiesterase family member 1	P22413	ENPP1	104.924	23	8	5	17.7297	2.939	0.536165	1.27164e-07
Plexin-A1	Q9UIW2	PLXNA1	211.067	20	12	5	9.75738	2.32044	0.564431	0.000429793

## Sheet: Integrin beta 5
Sequence	Length	Modifications	Modified sequence	Acetyl (Protein N-term)	Deamidation (NQ)	Oxidation (M)	Missed cleavages	Proteins	Leading proteins	Gene names	Protein names	Type	Labeling State	Raw file	Experiment	MS/MS m/z	Charge	m/z	Mass	Resolution	Uncalibrated - Calibrated m/z [ppm]	Uncalibrated - Calibrated m/z [Da]	Mass error [ppm]	Mass error [Da]	Uncalibrated mass error [ppm]	Uncalibrated mass error [Da]	Max intensity m/z 0	Max intensity m/z 1	Retention time	Retention length	Calibrated retention time	Calibrated retention time start	Calibrated retention time finish	Retention time calibration	Match time difference	Match m/z difference	Match q-value	Match score	Number of data points	Number of scans	Number of isotopic peaks	PIF	Fraction of total spectrum	Base peak fraction	PEP	MS/MS count	MS/MS scan number	Score	Delta score
DAPEGGFDAVLQAAVCK	17	Unmodified	_DAPEGGFDAVLQAAVCK_	0	0	0	0	P18084	P18084	ITGB5	Integrin beta-5	MULTI-MSMS		181022_OG_pIII_FR2	FR2 pIII	874.42	2	874.42	1746.82	64636.9	1.6957	0.0014827	-0.28356	-0.00024795	1.4121	0.0012348	874.419	877.43	47.172	0.64194	45.53	45.325	45.967	-1.6422					67	13	9	0	0	0	5.4441e-07	1	29936	168.31	116.58
DAPEGGFDAVLQAAVCK	17	Unmodified	_DAPEGGFDAVLQAAVCK_	0	0	0	0	P18084	P18084	ITGB5	Integrin beta-5	MULTI-MSMS		180917_prapI_OG_FR1	FR1 pI	874.921	2	874.42	1746.82	65037.4	-0.14469	-0.00012652	0.098791	8.6385e-05	-0.045899	-4.0135e-05	874.921	877.931	45.45	0.62612	45.45	45.189	45.815	0					138	27	9	0	0	0	5.3553e-05	1	23954	138.42	110.76
DAPEGGFDAVLQAAVCK	17	Unmodified	_DAPEGGFDAVLQAAVCK_	0	0	0	0	P18084	P18084	ITGB5	Integrin beta-5	MULTI-MSMS		180921_prapII_OG_FR1	FR1 pII	874.919	2	874.42	1746.82	64973.3	0.05933	5.1879e-05	0.18906	0.00016532	0.24839	0.00021719	874.42	877.429	45.485	0.59378	45.45	45.29	45.884	-0.035484					110	26	8	0	0	0	0.0018463	1	24115	98.942	74.956
DAPEGGFDAVLQAAVCK	17	Unmodified	_DAPEGGFDAVLQAAVCK_	0	0	0	0	P18084	P18084	ITGB5	Integrin beta-5	MULTI-MSMS		181107_SILAC_OG_pIV_FR2	FR2 pIV	874.419	2	874.42	1746.82	63674	-0.19091	-0.00016694	-0.33863	-0.0002961	-0.52954	-0.00046304	874.42	877.429	46.967	0.63351	45.575	45.377	46.011	-1.3925					85	18	9	0	0	0	2.5675e-09	2	31762	209.67	160.21
DDLDNIR	7	Unmodified	_DDLDNIR_	0	0	0	0	P18084	P18084	ITGB5	Integrin beta-5	MULTI-MSMS		181107_SILAC_OG_pIV_FR1	FR1 pIV	430.709	2	430.709	859.404	92865.6	-0.7862	-0.00033863	0.41231	0.00017759	-0.37389	-0.00016104	430.709	433.719	29.071	0.42175	27.809	27.652	28.074	-1.2618					67	21	6	0	0	0	0.006254	2	6588	128.82	31.343
DDLDNIR	7	Unmodified	_DDLDNIR_	0	0	0	0	P18084	P18084	ITGB5	Integrin beta-5	MULTI-MSMS		181101_OG_pV_FR2	FR2 pV	430.709	2	430.709	859.404	93683.2	-0.29596	-0.00012747	0.05898	2.5403e-05	-0.23698	-0.00010207	430.709	433.719	29.642	0.325	27.971	27.81	28.135	-1.671					20	8	5	0	0	0	0.0050179	1	10065	143.37	32.734
GSGSAGWDVIQMTPQEIAVNLRPGDK	26	Unmodified	_GSGSAGWDVIQMTPQEIAVNLRPGDK_	0	0	0	1	P18084	P18084	ITGB5	Integrin beta-5	MULTI-MSMS		180921_prapII_OG_FR4	FR4 pII	913.803	3	909.457	2725.35	64276.8	0.29237	0.0002659	-0.43296	-0.00039376	-0.14059	-0.00012786	909.792	913.804	44.168	0.65193	44.259	44.017	44.669	0.090355					112	31	7	0	0	0	0.00055594	1	24842	63.906	37.381
GSGSAGWDVIQMTPQEIAVNLRPGDK	26	Unmodified	_GSGSAGWDVIQMTPQEIAVNLRPGDK_	0	0	0	1	P18084	P18084	ITGB5	Integrin beta-5	MULTI-MSMS		181022_OG_pIII_FR5	FR5 pIII	909.793	3	909.457	2725.35	65186.4	2.2673	0.002062	0.061271	5.5724e-05	2.3285	0.0021177	909.458	913.804	46.358	0.52309	44.156	43.914	44.437	-2.2013					52	14	8	0	0	0	5.8522e-11	1	30670	114.57	83.064
GSGSAGWDVIQMTPQEIAVNLRPGDK	26	Unmodified	_GSGSAGWDVIQMTPQEIAVNLRPGDK_	0	0	0	1	P18084	P18084	ITGB5	Integrin beta-5	MULTI-MSMS		181101_OG_pV_FR5	FR5 pV	910.12	3	909.457	2725.35	64089.8	0.73343	0.00066703	-0.11442	-0.00010406	0.61901	0.00056296	909.792	913.804	46.805	0.40514	44.09	43.873	44.278	-2.7156					68	13	9	0	0	0	9.1549e-11	3	28253	113.52	70.291
HLLPLTDR	8	Unmodified	_HLLPLTDR_	0	0	0	0	P18084	P18084	ITGB5	Integrin beta-5	MULTI-MSMS		181101_OG_pV_FR14	FR14 pV	482.783	2	482.782	963.55	86169.5	0.12092	5.8377e-05	-0.1544	-7.4541e-05	-0.033481	-1.6164e-05	482.782	485.792	32.561	0.68766	30.685	30.506	31.193	-1.8754					74	27	5	0	0	0	0.021934	1	16211	72.138	16.697
HLLPLTDRVDSFNEEVR	17	Unmodified	_HLLPLTDRVDSFNEEVR_	0	0	0	1	P18084	P18084	ITGB5	Integrin beta-5	MULTI-MSMS		181022_OG_pIII_FR5	FR5 pIII	511.019	4	510.768	2039.04	85942.8	1.3816	0.00070567	-0.027235	-1.3911e-05	1.3544	0.00069176	511.019	514.278	38.045	0.48185	35.944	35.781	36.263	-2.1014					38	11	7	0	0	0	0.05291	1	22103	52.008	19.679
HLLPLTDRVDSFNEEVRK	18	Unmodified	_HLLPLTDRVDSFNEEVRK_	0	0	0	2	P18084	P18084	ITGB5	Integrin beta-5	MULTI-MSMS		180921_prapII_OG_FR7	FR7 pII	547.558	4	542.792	2167.14	83308.2	-0.014	-7.5991e-06	0.19894	0.00010798	0.18494	0.00010038	543.043	547.558	32.643	1.209	32.843	32.623	33.832	0.19971					258	46	11	0	0	0	0.019659	2	12835	100.18	73.823
HLLPLTDRVDSFNEEVRK	18	Unmodified	_HLLPLTDRVDSFNEEVRK_	0	0	0	2	P18084	P18084	ITGB5	Integrin beta-5	MULTI-MSMS		180917_prapI_OG_FR7	FR7 pI	547.307	4	542.792	2167.14	83134.6	-0.9634	-0.00052293	0.11914	6.4667e-05	-0.84426	-0.00045826	543.043	547.307	31.997	0.81728	32.466	32.3	33.118	0.4694					166	30	9	0	0	0	0.001524	1	13213	121.42	97.375
IYGPFCECDNFSCAR	15	Unmodified	_IYGPFCECDNFSCAR_	0	0	0	0	P18084	P18084	ITGB5	Integrin beta-5	MULTI-MSMS		180921_prapII_OG_FR4	FR4 pII	948.88	2	948.379	1894.74	63673.6	0.050104	4.7518e-05	-0.67467	-0.00063984	-0.62456	-0.00059232	948.379	951.388	37.489	0.57495	37.579	37.289	37.864	0.090176					80	21	8	0	0	0	0.0010285	1	17176	95.094	56.46
IYGPFCECDNFSCAR	15	Unmodified	_IYGPFCECDNFSCAR_	0	0	0	0	P18084	P18084	ITGB5	Integrin beta-5	MULTI-MSMS		181022_OG_pIII_FR4	FR4 pIII	948.381	2	948.379	1894.74	62724.2	2.0519	0.001946	-0.74594	-0.00070743	1.306	0.0012386	948.379	951.389	39.455	0.58028	37.431	37.122	37.702	-2.0234					64	12	9	0	0	0	1.3986e-06	1	24687	158.3	115.22
IYGPFCECDNFSCAR	15	Unmodified	_IYGPFCECDNFSCAR_	0	0	0	0	P18084	P18084	ITGB5	Integrin beta-5	MULTI-MSMS		181101_OG_pV_FR4	FR4 pV	948.881	2	948.379	1894.74	64275.5	0.32757	0.00031066	-0.48763	-0.00046246	-0.16007	-0.0001518	948.88	951.891	39.754	0.52637	37.445	37.138	37.664	-2.3098					76	14	8	0	0	0	1.6492e-05	2	22556	134.38	91.297
IYGPFCECDNFSCAR	15	Unmodified	_IYGPFCECDNFSCAR_	0	0	0	0	P18084	P18084	ITGB5	Integrin beta-5	MULTI-MSMS		181107_SILAC_OG_pIV_FR4	FR4 pIV	948.381	2	948.379	1894.74	63517	1.1703	0.0011099	-0.64988	-0.00061633	0.52045	0.00049359	948.379	951.388	39.019	0.52181	37.568	37.329	37.851	-1.451					47	13	6	0	0	0	1.4788e-05	1	25096	134.98	96.343
KPISTHTVDFTFNK	14	Unmodified	_KPISTHTVDFTFNK_	0	0	0	1	P18084	P18084	ITGB5	Integrin beta-5	MULTI-MSMS		181101_OG_pV_FR21	FR21 pV	818.433	2	817.93	1633.85	69768.7	0.81205	0.0006642	0.37614	0.00030765	1.1882	0.00097186	817.93	823.951	30.872	0.34856	29.324	29.18	29.529	-1.5478					66	21	5	0	0	0	1.1102e-55	1	13484	232.6	158.82
LAENNINLIFAVTK	14	Unmodified	_LAENNINLIFAVTK_	0	0	0	0	P18084	P18084	ITGB5	Integrin beta-5	MULTI-MSMS		180921_prapII_OG_FR13	FR13 pII	780.442	2	780.443	1558.87	69557.9	0.33693	0.00026295	0.1154	9.0066e-05	0.45233	0.00035302	780.443	783.453	43.987	0.72372	44.017	43.885	44.609	0.029091					105	30	9	0	0	0	9.9971e-12	2	23981	212.1	151.41
LAENNINLIFAVTK	14	Unmodified	_LAENNINLIFAVTK_	0	0	0	0	P18084	P18084	ITGB5	Integrin beta-5	MULTI-MSMS		181022_OG_pIII_FR13	FR13 pIII	780.445	2	780.443	1558.87	69690.7	2.1618	0.0016872	0.56753	0.00044293	2.7293	0.0021301	780.444	783.454	46.489	0.65065	44.306	44.161	44.811	-2.1831					131	32	8	0	0	0	1.7961e-05	1	25925	163.71	110.99
LAENNINLIFAVTK	14	Unmodified	_LAENNINLIFAVTK_	0	0	0	0	P18084	P18084	ITGB5	Integrin beta-5	MULTI-MSMS		181107_SILAC_OG_pIV_FR13	FR13 pIV	780.443	2	780.443	1558.87	70114	-0.087866	-6.8575e-05	0.15688	0.00012244	0.069017	5.3863e-05	780.443	783.453	46.029	0.52307	44.31	44.162	44.685	-1.7187					95	19	10	0	0	0	1.8923e-05	2	14453	156.08	109.1
LAENNINLIFAVTK	14	Unmodified	_LAENNINLIFAVTK_	0	0	0	0	P18084	P18084	ITGB5	Integrin beta-5	MULTI-MSMS		181101_OG_pV_FR13	FR13 pV	780.444	2	780.443	1558.87	70226.1	0.45894	0.00035818	-0.15145	-0.00011819	0.3075	0.00023998	780.443	783.453	46.572	0.50995	44.328	44.155	44.665	-2.244					77	17	9	0	0	0	1.8082e-05	2	28822	164.48	102.71
LAENNINLIFAVTK	14	Unmodified	_LAENNINLIFAVTK_	0	0	0	0	P18084	P18084	ITGB5	Integrin beta-5	MULTI-MSMS		180917_prapI_OG_FR15	FR15 pI	780.442	2	780.443	1558.87	71652	-0.16014	-0.00012498	-0.37638	-0.00029374	-0.53651	-0.00041872	780.442	783.454	44.063	0.37279	44.166	44.033	44.406	0.10299					35	14	5	0	0	0	6.1942e-05	1	20846	132.59	95.395
LGFGSFVDKDISPFSYTAPR	20	Unmodified	_LGFGSFVDKDISPFSYTAPR_	0	0	0	1	P18084	P18084	ITGB5	Integrin beta-5	MULTI-MSMS		181107_SILAC_OG_pIV_FR13	FR13 pIV	735.707	3	735.372	2203.09	71249.3	-0.041983	-3.0873e-05	0.21716	0.00015969	0.17518	0.00012882	735.707	739.385	45.653	0.47139	43.834	43.699	44.17	-1.8187					75	17	8	0	0	0	1.2449e-14	1	14151	167.9	136.85
LGFGSFVDKDISPFSYTAPR	20	Unmodified	_LGFGSFVDKDISPFSYTAPR_	0	0	0	1	P18084	P18084	ITGB5	Integrin beta-5	MULTI-MSMS		180917_prapI_OG_FR13	FR13 pI	735.371	3	735.372	2203.09	71229.5	0.041952	3.085e-05	-0.12609	-9.272e-05	-0.084134	-6.187e-05	735.706	739.386	43.68	0.8583	43.693	43.551	44.409	0.013004					137	31	9	0	0	0	1.9308e-21	1	24134	187.04	138.69
LGFGSFVDKDISPFSYTAPR	20	Unmodified	_LGFGSFVDKDISPFSYTAPR_	0	0	0	1	P18084	P18084	ITGB5	Integrin beta-5	MULTI-MSMS		181022_OG_pIII_FR13	FR13 pIII	1108.58	2	1102.55	2203.09	57527.3	2.1411	0.0023607	0.044076	4.8596e-05	2.1852	0.0024093	1103.06	1108.57	46.2	0.58563	43.917	43.767	44.352	-2.2832					144	26	8	0	0	0	0.0082111	2	25751	88.507	56.445
LGFGSFVDKDISPFSYTAPR	20	Unmodified	_LGFGSFVDKDISPFSYTAPR_	0	0	0	1	P18084	P18084	ITGB5	Integrin beta-5	MULTI-MSMS		181101_OG_pV_FR13	FR13 pV	735.707	3	735.372	2203.09	71350	0.23136	0.00017014	-0.16461	-0.00012105	0.066757	4.9092e-05	735.706	739.385	46.27	0.47713	43.926	43.775	44.252	-2.344					78	16	8	0	0	0	1.762e-19	1	28579	173.49	141.1
LGFGSFVDKDISPFSYTAPR	20	Unmodified	_LGFGSFVDKDISPFSYTAPR_	0	0	0	1	P18084	P18084	ITGB5	Integrin beta-5	MULTI-MSMS		180921_prapII_OG_FR12	FR12 pII	739.72	3	735.372	2203.09	71236.2	0.50756	0.00037325	-0.25567	-0.00018802	0.25189	0.00018523	735.707	739.385	43.736	0.76629	43.736	43.612	44.378	-0.00031281					110	28	8	0	0	0	0.0044364	1	24204	65.16	39.357
LGGLVQPHDGQCHLNEANEYTASNQMDYPSLALLGEK	37	Unmodified	_LGGLVQPHDGQCHLNEANEYTASNQMDYPSLALLGEK_	0	0	0	0	P18084	P18084	ITGB5	Integrin beta-5	MULTI-MSMS		180921_prapII_OG_FR4	FR4 pII	1018.73	4	1018.23	4068.89	59839.6	0.609	0.0006201	-0.52224	-0.00053176	0.086756	8.8337e-05	1018.48	1019.99	39.847	0.61837	39.937	39.664	40.283	0.090172					120	24	11	0	0	0	9.7858e-17	1	19804	96.098	68.1
NGCGGEIESPASSFHVLR	18	Unmodified	_NGCGGEIESPASSFHVLR_	0	0	0	0	P18084	P18084	ITGB5	Integrin beta-5	MULTI-MSMS		181022_OG_pIII_FR9	FR9 pIII	639.637	3	639.635	1915.88	76344.9	1.6702	0.0010683	0.25866	0.00016545	1.9289	0.0012338	639.97	641.977	35.654	0.7496	33.545	33.327	34.077	-2.1095					172	39	7	0	0	0	0.00072833	2	17002	69.111	54.835
NGCGGEIESPASSFHVLR	18	Unmodified	_NGCGGEIESPASSFHVLR_	0	0	0	0	P18084	P18084	ITGB5	Integrin beta-5	MULTI-MSMS		180917_prapI_OG_FR9	FR9 pI	639.636	3	639.635	1915.88	75730.4	-0.070882	-4.5339e-05	0.23409	0.00014973	0.16321	0.0001044	639.636	641.976	32.997	0.64814	33.413	33.194	33.842	0.41567					88	25	7	0	0	0	8.9881e-06	1	12994	156.72	115.34
NGCGGEIESPASSFHVLR	18	Unmodified	_NGCGGEIESPASSFHVLR_	0	0	0	0	P18084	P18084	ITGB5	Integrin beta-5	MULTI-MSMS		181101_OG_pV_FR9	FR9 pV	639.636	3	639.635	1915.88	76454.7	0.58628	0.000375	0.62271	0.00039831	1.209	0.00077331	639.97	641.645	35.936	0.52644	33.622	33.379	33.906	-2.3137					72	17	7	0	0	0	9.6716e-05	1	14697	101.08	64.572
NGCGGEIESPASSFHVLR	18	Unmodified	_NGCGGEIESPASSFHVLR_	0	0	0	0	P18084	P18084	ITGB5	Integrin beta-5	MULTI-MSMS		180921_prapII_OG_FR9	FR9 pII	640.307	3	639.635	1915.88	76368.6	0.10009	6.4023e-05	0.34622	0.00022146	0.44632	0.00028548	639.636	641.643	33.09	0.76685	33.375	33.131	33.897	0.28471					147	36	8	0	0	0	0.00070173	1	13873	88.427	69.13
YQTNPCIGYK	10	Unmodified	_YQTNPCIGYK_	0	0	0	0	P18084	P18084	ITGB5	Integrin beta-5	MULTI-MSMS		181101_OG_pV_FR20	FR20 pV	625.303	2	622.292	1242.57	76658.6	0.39117	0.00024342	0.018814	1.1708e-05	0.40999	0.00025513	622.292	625.303	28.988	0.52696	27.16	26.977	27.504	-1.828					82	21	7	0	0	0	0.0011688	2	9596	120.87	83.393
YQTNPCIGYK	10	Unmodified	_YQTNPCIGYK_	0	0	0	0	P18084	P18084	ITGB5	Integrin beta-5	MULTI-MSMS		181022_OG_pIII_FR20	FR20 pIII	622.294	2	622.292	1242.57	77082.6	2.1811	0.0013573	-0.080724	-5.0234e-05	2.1004	0.0013071	622.292	625.302	28.809	0.58074	27.173	27.044	27.625	-1.6366					160	37	7	0	0	0	0.013412	1	19304	72.879	37.523
[truncated: 16 more columns]

## Sheet: Gelsolin
Sequence	Length	Modifications	Modified sequence	Acetyl (Protein N-term)	Deamidation (NQ)	Oxidation (M)	Missed cleavages	Proteins	Leading proteins	Gene names	Protein names	Type	Labeling State	Raw file	Experiment	MS/MS m/z	Charge	m/z	Mass	Resolution	Uncalibrated - Calibrated m/z [ppm]	Uncalibrated - Calibrated m/z [Da]	Mass error [ppm]	Mass error [Da]	Uncalibrated mass error [ppm]	Uncalibrated mass error [Da]	Max intensity m/z 0	Max intensity m/z 1	Retention time	Retention length	Calibrated retention time	Calibrated retention time start	Calibrated retention time finish	Retention time calibration	Match time difference	Match m/z difference	Match q-value	Match score	Number of data points	Number of scans	Number of isotopic peaks	PIF	Fraction of total spectrum	Base peak fraction	PEP	MS/MS count	MS/MS scan number	Score	Delta score
AMAELAA	7	Oxidation (M)	_AM(ox)AELAA_	0	0	1	0	P06396	P06396	GSN	Gelsolin	MULTI-MSMS		181022_OG_pIII_FR3	FR3 pIII	692.33	1	692.328	691.321	75095	1.7392	0.0012041	-1.6296	-0.0011282	0.10955	7.5846e-05	692.328	698.346	29.131	0.67941	27.589	27.323	28.002	-1.5416					43	20	5	0	0	0	0.078966	1	12454	95.378	95.378
AQPVQVAEGSEPDGFWEALGGK	22	Unmodified	_AQPVQVAEGSEPDGFWEALGGK_	0	0	0	0	P06396	P06396	GSN	Gelsolin	MULTI-MSMS		181022_OG_pIII_FR3	FR3 pIII	1136.55	2	1136.55	2271.08	56825.2	2.1389	0.0024309	0.13529	0.00015376	2.2741	0.0025847	1137.05	1140.06	45.98	1.0802	43.941	43.561	44.641	-2.0392					151	25	11	0	0	0	8.7266e-166	2	31818	301.75	264.23
AQPVQVAEGSEPDGFWEALGGK	22	Unmodified	_AQPVQVAEGSEPDGFWEALGGK_	0	0	0	0	P06396	P06396	GSN	Gelsolin	MULTI-MSMS		181107_SILAC_OG_pIV_FR3	FR3 pIV	1140.06	2	1136.55	2271.08	56009.6	0.56506	0.00064221	0.027924	3.1737e-05	0.59298	0.00067395	1137.05	1140.06	45.731	0.81109	44.024	43.771	44.582	-1.707					244	29	12	0	0	0	9.943e-57	3	31846	231.17	203.49
AQPVQVAEGSEPDGFWEALGGK	22	Unmodified	_AQPVQVAEGSEPDGFWEALGGK_	0	0	0	0	P06396	P06396	GSN	Gelsolin	MULTI-MSMS		181101_OG_pV_FR3	FR3 pV	1136.55	2	1136.55	2271.08	57135.3	1.2102	0.0013755	-0.32976	-0.00037479	0.88045	0.0010007	1137.05	1140.06	46.463	0.96262	44.027	43.832	44.794	-2.4363					208	33	11	0	0	0	7.9441e-40	2	30967	211.49	172.42
AQPVQVAEGSEPDGFWEALGGK	22	Unmodified	_AQPVQVAEGSEPDGFWEALGGK_	0	0	0	0	P06396	P06396	GSN	Gelsolin	MULTI-MSMS		180921_prapII_OG_FR3	FR3 pII	1137.05	2	1136.55	2271.08	56120.3	0.95039	0.0010802	-0.49414	-0.00056162	0.45624	0.00051854	1137.05	1140.06	44.139	0.80479	44.098	43.884	44.688	-0.041054					285	36	13	0	0	0	4.2464e-39	2	24734	204.67	176.94
AQPVQVAEGSEPDGFWEALGGK	22	Unmodified	_AQPVQVAEGSEPDGFWEALGGK_	0	0	0	0	P06396	P06396	GSN	Gelsolin	MULTI-MSMS		180917_prapI_OG_FR3	FR3 pI	1137.05	2	1136.55	2271.08	56410.5	0.29191	0.00033177	0.38863	0.00044169	0.68054	0.00077346	1136.55	1140.06	43.997	0.93238	44.314	43.935	44.867	0.31741					285	42	11	0	0	0	1.2885e-11	2	25193	156.49	136.65
ATEVPVSWESFNNGDCFILDLGNNIHQWCGSNSNRYER	38	Unmodified	_ATEVPVSWESFNNGDCFILDLGNNIHQWCGSNSNRYER_	0	0	0	1	P06396	P06396	GSN	Gelsolin	MULTI-MSMS		180921_prapII_OG_FR4	FR4 pII	1123.01	4	1122.26	4484.99	59147.6	0.25525	0.00028646	-0.12752	-0.00014311	0.12773	0.00014335	1123.01	1126.02	46.716	0.52382	46.706	46.537	47.061	-0.009819					133	23	11	0	0	0	1.7458e-07	1	27727	78.159	61.04
ATEVPVSWESFNNGDCFILDLGNNIHQWCGSNSNRYER	38	Unmodified	_ATEVPVSWESFNNGDCFILDLGNNIHQWCGSNSNRYER_	0	0	0	1	P06396	P06396	GSN	Gelsolin	MULTI-MSMS		181022_OG_pIII_FR4	FR4 pIII	1122.76	4	1122.26	4484.99	58059	2.5767	0.0028917	-0.84193	-0.00094486	1.7348	0.0019468	1122.5	1125.77	48.574	0.39021	46.45	46.271	46.661	-2.1234					56	8	13	0	0	0	2.2959e-05	1	34806	67.353	49.083
DPDQTDGLGLSYLSSHIANVER	22	Unmodified	_DPDQTDGLGLSYLSSHIANVER_	0	0	0	0	P06396	P06396	GSN	Gelsolin	MULTI-MSMS		180917_prapI_OG_FR2	FR2 pI	796.721	3	796.387	2386.14	67124.3	0.14837	0.00011816	-0.03837	-3.0557e-05	0.11	8.7604e-05	796.721	798.727	42.719	0.93259	42.878	42.598	43.531	0.15879					134	36	6	0	0	0	4.815e-24	1	23235	178.19	134.87
DPDQTDGLGLSYLSSHIANVER	22	Unmodified	_DPDQTDGLGLSYLSSHIANVER_	0	0	0	0	P06396	P06396	GSN	Gelsolin	MULTI-MSMS		181107_SILAC_OG_pIV_FR3	FR3 pIV	796.722	3	796.387	2386.14	67470.3	0.52382	0.00041716	-0.36586	-0.00029136	0.15797	0.0001258	796.722	798.394	44.381	0.76743	42.774	42.478	43.246	-1.6071					116	23	10	0	0	0	3.3487e-07	2	30245	135.31	99.688
DPDQTDGLGLSYLSSHIANVER	22	Unmodified	_DPDQTDGLGLSYLSSHIANVER_	0	0	0	0	P06396	P06396	GSN	Gelsolin	MULTI-MSMS		180921_prapII_OG_FR1	FR1 pII	796.387	3	796.387	2386.14	69116.7	0.11564	9.2095e-05	0.3541	0.000282	0.46974	0.0003741	796.722	798.729	42.877	0.55321	42.842	42.688	43.241	-0.03548					82	23	7	0	0	0	6.6903e-07	2	21108	132.66	104.71
DPDQTDGLGLSYLSSHIANVER	22	Unmodified	_DPDQTDGLGLSYLSSHIANVER_	0	0	0	0	P06396	P06396	GSN	Gelsolin	MULTI-MSMS		181101_OG_pV_FR3	FR3 pV	796.722	3	796.387	2386.14	69316.7	1.0029	0.00079871	-0.15019	-0.00011961	0.85272	0.0006791	796.721	798.728	45.134	0.68498	42.698	42.525	43.21	-2.4363					116	22	11	0	0	0	3.5043e-05	1	29677	90.758	64.361
EPAHLMSLFGGKPMIIYK	18	Unmodified	_EPAHLMSLFGGKPMIIYK_	0	0	0	1	P06396	P06396	GSN	Gelsolin	MULTI-MSMS		181022_OG_pIII_FR21	FR21 pIII	1016.54	2	1016.54	2031.07	60512.8	1.93	0.0019619	-0.1794	-0.00018237	1.7506	0.0017796	1017.04	1022.56	41.854	0.8166	39.906	39.666	40.482	-1.9481					316	36	13	0	0	0	1.6177e-121	4	31857	288.61	239.25
EPAHLMSLFGGKPMIIYK	18	Unmodified	_EPAHLMSLFGGKPMIIYK_	0	0	0	1	P06396	P06396	GSN	Gelsolin	MULTI-MSMS		181101_OG_pV_FR21	FR21 pV	682.379	3	678.03	2031.07	74082.9	0.59159	0.00040111	-0.27464	-0.00018621	0.31694	0.0002149	678.364	682.043	42.311	0.62415	40.07	39.894	40.518	-2.2407					143	20	14	0	0	0	4.2358e-05	1	25796	123.76	123.76
EPAHLMSLFGGKPMIIYK	18	Unmodified	_EPAHLMSLFGGKPMIIYK_	0	0	0	1	P06396	P06396	GSN	Gelsolin	MULTI-MSMS		180917_prapI_OG_FR21	FR21 pI	678.03	3	678.03	2031.07	72072.3	0.42179	0.00028599	-0.61187	-0.00041487	-0.19008	-0.00012888	678.364	682.378	39.219	0.64068	39.556	39.366	40.006	0.33685					146	24	12	0	0	0	0.00011094	2	17627	158.65	130.94
EPAHLMSLFGGKPMIIYK	18	Unmodified	_EPAHLMSLFGGKPMIIYK_	0	0	0	1	P06396	P06396	GSN	Gelsolin	MULTI-MSMS		180921_prapII_OG_FR21	FR21 pII	508.774	4	508.774	2031.07	83257.4	-0.20057	-0.00010204	-0.25951	-0.00013203	-0.46008	-0.00023408	509.025	511.785	39.237	0.74889	39.627	39.479	40.228	0.39037					262	32	14	0	0	0	0.00056151	2	21639	107.13	90.813
IEGSNKVPVDPATYGQFYGGDSYIILYNYR	30	Unmodified	_IEGSNKVPVDPATYGQFYGGDSYIILYNYR_	0	0	0	1	P06396	P06396	GSN	Gelsolin	MULTI-MSMS		180917_prapI_OG_FR3	FR3 pI	1134.22	3	1133.89	3398.65	57591.7	0.21024	0.00023839	-0.64999	-0.00073702	-0.43975	-0.00049863	1134.22	1138.57	44.334	0.62748	44.652	44.491	45.119	0.31741					141	30	11	0	0	0	3.5745e-11	3	25684	95.674	75.849
IEGSNKVPVDPATYGQFYGGDSYIILYNYR	30	Unmodified	_IEGSNKVPVDPATYGQFYGGDSYIILYNYR_	0	0	0	1	P06396	P06396	GSN	Gelsolin	MULTI-MSMS		180921_prapII_OG_FR4	FR4 pII	1134.22	3	1133.89	3398.65	56218.4	0.41128	0.00046635	-0.83905	-0.00095139	-0.42777	-0.00048504	1134.56	1138.57	44.533	0.87814	44.624	44.321	45.199	0.090355					176	39	14	0	0	0	0.0006163	2	25168	59.565	43.626
NWRDPDQTDGLGLSYLSSHIANVER	25	Unmodified	_NWRDPDQTDGLGLSYLSSHIANVER_	0	0	0	1	P06396	P06396	GSN	Gelsolin	MULTI-MSMS		180917_prapI_OG_FR4	FR4 pI	711.847	4	711.598	2842.36	71000.6	-0.21446	-0.00015261	-0.11454	-8.1508e-05	-0.329	-0.00023411	711.849	714.859	39.805	0.82932	40.198	39.927	40.756	0.39297					146	31	8	0	0	0	2.7743e-44	2	20746	193.93	168.45
NWRDPDQTDGLGLSYLSSHIANVER	25	Unmodified	_NWRDPDQTDGLGLSYLSSHIANVER_	0	0	0	1	P06396	P06396	GSN	Gelsolin	MULTI-MSMS		181101_OG_pV_FR5	FR5 pV	949.131	3	948.462	2842.36	62751.8	0.8297	0.00078694	0.98691	0.00093605	1.8166	0.001723	948.798	952.809	43.045	0.67273	40.43	40.186	40.859	-2.6156					163	22	10	0	0	0	4.9031e-38	1	24353	189.02	159.48
NWRDPDQTDGLGLSYLSSHIANVER	25	Unmodified	_NWRDPDQTDGLGLSYLSSHIANVER_	0	0	0	1	P06396	P06396	GSN	Gelsolin	MULTI-MSMS		180921_prapII_OG_FR5	FR5 pII	948.797	3	948.462	2842.36	62480.8	0.22691	0.00021521	0.020206	1.9165e-05	0.24712	0.00023438	948.797	952.809	40.203	0.60812	40.397	40.335	40.943	0.19458					103	27	8	0	0	0	1.3027e-15	2	21316	155.47	126.35
TASDFITK	8	Unmodified	_TASDFITK_	0	0	0	0	P06396	P06396	GSN	Gelsolin	MULTI-MSMS		181101_OG_pV_FR10	FR10 pV	444.742	2	441.732	881.449	91849	-0.13541	-5.9813e-05	-0.14375	-6.3498e-05	-0.27915	-0.00012331	441.732	444.742	29.196	0.92249	27.302	27.038	27.96	-1.8935					212	48	9	0	0	0	0.0026862	1	11644	122.13	37.884
TASDFITK	8	Unmodified	_TASDFITK_	0	0	0	0	P06396	P06396	GSN	Gelsolin	MULTI-MSMS		181107_SILAC_OG_pIV_FR8	FR8 pIV	441.732	2	441.732	881.449	88820.8	-0.72418	-0.0003199	-0.0011436	-5.0515e-07	-0.72533	-0.0003204	441.732	444.742	28.529	0.54583	27.177	26.916	27.462	-1.3524					118	31	7	0	0	0	0.0035028	2	3703	113.5	38.31
TASDFITK	8	Unmodified	_TASDFITK_	0	0	0	0	P06396	P06396	GSN	Gelsolin	MULTI-MSMS		181022_OG_pIII_FR9	FR9 pIII	441.733	2	441.732	881.449	91189.4	1.264	0.00055836	0.22764	0.00010055	1.4917	0.00065891	441.732	444.742	29.226	0.78562	27.315	27.084	27.869	-1.9104					234	46	8	0	0	0	0.011118	2	10968	84.568	27.39
TGAQELLR	8	Unmodified	_TGAQELLR_	0	0	0	0	P06396	P06396	GSN	Gelsolin	MULTI-MSMS		181101_OG_pV_FR11	FR11 pV	444.251	2	444.251	886.487	90240.4	-0.19918	-8.8485e-05	-0.14574	-6.4746e-05	-0.34492	-0.00015323	444.251	447.261	29.736	0.79031	27.827	27.646	28.436	-1.9087					185	42	10	0	0	0	0.0017386	2	9720	158.36	50.613
TGAQELLR	8	Unmodified	_TGAQELLR_	0	0	0	0	P06396	P06396	GSN	Gelsolin	MULTI-MSMS		181022_OG_pIII_FR10	FR10 pIII	444.252	2	444.251	886.487	90475.7	1.54	0.00068414	0.045508	2.0217e-05	1.5855	0.00070435	444.251	447.261	29.955	0.74081	27.687	27.522	28.263	-2.2682					240	41	9	0	0	0	0.0020478	2	10491	140.09	45.427
TPSAAYLWVGTGASEAEK	18	Unmodified	_TPSAAYLWVGTGASEAEK_	0	0	0	0	P06396	P06396	GSN	Gelsolin	MULTI-MSMS		180921_prapII_OG_FR5	FR5 pII	919.954	2	919.452	1836.89	61930	0.51108	0.00046992	0.28377	0.00026091	0.79485	0.00073083	919.452	922.462	38.438	0.68539	38.633	38.419	39.104	0.19458					130	31	9	0	0	0	3.5346e-142	2	19096	303.7	252.34
TPSAAYLWVGTGASEAEK	18	Unmodified	_TPSAAYLWVGTGASEAEK_	0	0	0	0	P06396	P06396	GSN	Gelsolin	MULTI-MSMS		181101_OG_pV_FR5	FR5 pV	919.953	2	919.452	1836.89	64097.5	0.36969	0.00033991	0.45613	0.00041939	0.82582	0.0007593	919.452	922.463	41.142	0.79726	38.526	38.223	39.02	-2.6156					122	25	9	0	0	0	3.8347e-123	2	22365	297.91	257.29
TPSAAYLWVGTGASEAEK	18	Unmodified	_TPSAAYLWVGTGASEAEK_	0	0	0	0	P06396	P06396	GSN	Gelsolin	MULTI-MSMS		181107_SILAC_OG_pIV_FR6	FR6 pIV	919.954	2	919.452	1836.89	62220.3	-0.14813	-0.0001362	0.343	0.00031538	0.19487	0.00017917	919.954	922.463	40.228	0.79488	38.66	38.315	39.11	-1.5681					73	23	7	0	0	0	1.3022e-122	2	25960	294.52	238.71
TPSAAYLWVGTGASEAEK	18	Unmodified	_TPSAAYLWVGTGASEAEK_	0	0	0	0	P06396	P06396	GSN	Gelsolin	MULTI-MSMS		181022_OG_pIII_FR5	FR5 pIII	919.956	2	919.452	1836.89	63352.7	2.1996	0.0020224	0.46934	0.00043154	2.6689	0.002454	919.954	922.462	40.592	0.74201	38.491	38.091	38.833	-2.1014					82	20	10	0	0	0	2.305e-104	1	24818	277.82	229.84
TPSAAYLWVGTGASEAEK	18	Unmodified	_TPSAAYLWVGTGASEAEK_	0	0	0	0	P06396	P06396	GSN	Gelsolin	MULTI-MSMS		181107_SILAC_OG_pIV_FR7	FR7 pIV	919.452	2	919.452	1836.89	62516.7	-0.22058	-0.00020281	0.56466	0.00051918	0.34408	0.00031636	919.452	922.462	40.396	0.34688	38.646	38.431	38.778	-1.7497					56	15	7	0	0	0	2.6658e-06	2	16186	139.3	105.26
TPSAAYLWVGTGASEAEK	18	Unmodified	_TPSAAYLWVGTGASEAEK_	0	0	0	0	P06396	P06396	GSN	Gelsolin	MULTI-MSMS		180917_prapI_OG_FR5	FR5 pI	922.961	2	919.452	1836.89	62752	-0.66388	-0.00061041	-0.22118	-0.00020336	-0.88506	-0.00081377	919.954	922.962	38.241	0.39529	38.642	38.431	38.826	0.40112					92	28	6	0	0	0	0.0058371	1	12448	70.622	36.752
TPSAAYLWVGTGASEAEKTGAQELLR	26	Unmodified	_TPSAAYLWVGTGASEAEKTGAQELLR_	0	0	0	1	P06396	P06396	GSN	Gelsolin	MULTI-MSMS		181022_OG_pIII_FR5	FR5 pIII	907.145	3	902.796	2705.37	63433.9	2.0918	0.0018885	-0.083284	-7.5189e-05	2.0085	0.0018133	903.13	907.144	44.393	0.65673	42.292	42.091	42.748	-2.1014					92	19	8	0	0	0	6.7789e-16	1	28753	143.48	100.85
VEKFDLVPVPTNLYGDFFTGDAYVILK	27	Unmodified	_VEKFDLVPVPTNLYGDFFTGDAYVILK_	0	0	0	1	P06396	P06396	GSN	Gelsolin	MULTI-MSMS		180921_prapII_OG_FR3	FR3 pII	1021.2	3	1020.87	3059.59	59682.3	0.61877	0.00063168	0.38538	0.00039343	1.0042	0.0010251	1021.2	1025.55	50.366	0.37777	50.424	50.332	50.71	0.058826					66	13	9	0	0	0	7.4672e-11	1	32145	111.09	91.974
VEKFDLVPVPTNLYGDFFTGDAYVILK	27	Unmodified	_VEKFDLVPVPTNLYGDFFTGDAYVILK_	0	0	0	1	P06396	P06396	GSN	Gelsolin	MULTI-MSMS		180917_prapI_OG_FR3	FR3 pI	1021.2	3	1020.87	3059.59	58940.6	-0.4101	-0.00041866	-0.65006	-0.00066363	-1.0602	-0.0010823	1021.2	1025.22	50.284	0.34645	50.401	50.266	50.613	0.11729					35	12	5	0	0	0	0.00041307	1	32647	66.365	36.774
VHVSEEGTEPEAMLQVLGPKPALPAGTEDTAK	32	Unmodified	_VHVSEEGTEPEAMLQVLGPKPALPAGTEDTAK_	0	0	0	1	P06396	P06396	GSN	Gelsolin	MULTI-MSMS		181101_OG_pV_FR4	FR4 pV	829.683	4	826.171	3300.65	67055.7	0.63103	0.00052134	-0.22409	-0.00018514	0.40694	0.00033621	826.421	829.432	40.933	1.0104	38.623	38.328	39.339	-2.3098					200	31	12	0	0	0	4.8631e-38	2	23903	159.1	131.07
VHVSEEGTEPEAMLQVLGPKPALPAGTEDTAK	32	Unmodified	_VHVSEEGTEPEAMLQVLGPKPALPAGTEDTAK_	0	0	0	1	P06396	P06396	GSN	Gelsolin	MULTI-MSMS		181107_SILAC_OG_pIV_FR5	FR5 pIV	1101.9	3	1101.23	3300.65	58657.2	0.84882	0.00093474	-0.48455	-0.0005336	0.36427	0.00040115	1101.56	1105.91	39.999	0.78728	38.438	38.22	39.007	-1.5607					176	23	14	0	0	0	1.2248e-35	2	27431	151.15	128.65
VHVSEEGTEPEAMLQVLGPKPALPAGTEDTAK	32	Unmodified	_VHVSEEGTEPEAMLQVLGPKPALPAGTEDTAK_	0	0	0	1	P06396	P06396	GSN	Gelsolin	MULTI-MSMS		180921_prapII_OG_FR4	FR4 pII	829.433	4	826.171	3300.65	66572.6	0.5252	0.0004339	-0.22671	-0.0001873	0.29849	0.00024661	826.672	829.432	38.371	1.0159	38.461	38.268	39.284	0.090176					261	48	11	0	0	0	3.4467e-31	2	18245	145.43	114.61
VHVSEEGTEPEAMLQVLGPKPALPAGTEDTAK	32	Unmodified	_VHVSEEGTEPEAMLQVLGPKPALPAGTEDTAK_	0	0	0	1	P06396	P06396	GSN	Gelsolin	MULTI-MSMS		181022_OG_pIII_FR4	FR4 pIII	1102.23	3	1101.23	3300.65	58288.4	2.2289	0.0024546	0.15138	0.0001667	2.3803	0.0026213	1101.89	1105.57	40.568	0.68653	38.545	38.319	39.006	-2.0234					111	16	12	0	0	0	4.1937e-11	1	25892	94.152	77.487
VHVSEEGTEPEAMLQVLGPKPALPAGTEDTAK	32	Unmodified	_VHVSEEGTEPEAMLQVLGPKPALPAGTEDTAK_	0	0	0	1	P06396	P06396	GSN	Gelsolin	MULTI-MSMS		180917_prapI_OG_FR4	FR4 pI	826.673	4	826.171	3300.65	67831.8	-0.098991	-8.1784e-05	-1.1735	-0.00096953	-1.2725	-0.0010513	826.672	829.431	38.219	0.6708	38.612	38.395	39.065	0.39297					77	23	6	0	0	0	5.5819e-10	3	18984	88.721	58.586
VHVSEEGTEPEAMLQVLGPKPALPAGTEDTAK	32	Unmodified	_VHVSEEGTEPEAMLQVLGPKPALPAGTEDTAK_	0	0	0	1	P06396	P06396	GSN	Gelsolin	MULTI-MSMS		181107_SILAC_OG_pIV_FR5	FR5 pIV	826.423	4	826.171	3300.65	67556.5	0.60961	0.00050364	-0.25245	-0.00020857	0.35716	0.00029508	826.421	829.433	39.982	0.89154	38.422	38.22	39.111	-1.5607					138	26	14	0	0	0	1.3199e-07	2	27417	82.211	61.187
VHVSEEGTEPEAMLQVLGPKPALPAGTEDTAKEDAANR	38	Unmodified	_VHVSEEGTEPEAMLQVLGPKPALPAGTEDTAKEDAANR_	0	0	0	2	P06396	P06396	GSN	Gelsolin	MULTI-MSMS		181107_SILAC_OG_pIV_FR5	FR5 pIV	990.491	4	990.243	3956.94	60330	0.64473	0.00063844	-1.0108	-0.001001	-0.36609	-0.00036252	990.744	995.259	38.322	0.82163	36.762	36.448	37.269	-1.5607					173	23	13	0	0	0	4.5012e-52	3	25426	143.13	122.86
VHVSEEGTEPEAMLQVLGPKPALPAGTEDTAKEDAANR	38	Unmodified	_VHVSEEGTEPEAMLQVLGPKPALPAGTEDTAKEDAANR_	0	0	0	2	P06396	P06396	GSN	Gelsolin	MULTI-MSMS		181101_OG_pV_FR4	FR4 pV	990.494	4	990.243	3956.94	61765.6	0.67329	0.00066672	-1.0553	-0.001045	-0.38205	-0.00037832	990.744	995.008	39.187	1.019	36.877	36.572	37.591	-2.3098					205	29	15	0	0	0	1.9166e-34	2	21907	125.82	104.51
VHVSEEGTEPEAMLQVLGPKPALPAGTEDTAKEDAANR	38	Unmodified	_VHVSEEGTEPEAMLQVLGPKPALPAGTEDTAKEDAANR_	0	0	0	2	P06396	P06396	GSN	Gelsolin	MULTI-MSMS		180921_prapII_OG_FR4	FR4 pII	990.744	4	990.243	3956.94	60569.9	0.070362	6.9675e-05	-0.097158	-9.621e-05	-0.026797	-2.6535e-05	990.744	995.259	36.758	1.0012	36.848	36.659	37.66	0.090176					314	42	14	0	0	0	9.1117e-34	4	16371	122.12	106.52
VHVSEEGTEPEAMLQVLGPKPALPAGTEDTAKEDAANR	38	Unmodified	_VHVSEEGTEPEAMLQVLGPKPALPAGTEDTAKEDAANR_	0	0	0	2	P06396	P06396	GSN	Gelsolin	MULTI-MSMS		181022_OG_pIII_FR4	FR4 pIII	796.411	5	792.396	3956.94	67141	2.5965	0.0020575	-0.10941	-8.6698e-05	2.4871	0.0019708	792.797	796.409	38.924	0.79141	36.901	36.639	37.43	-2.0235					219	20	17	0	0	0	1.0887e-11	2	24107	92.266	73.02
VHVSEEGTEPEAMLQVLGPKPALPAGTEDTAKEDAANR	38	Unmodified	_VHVSEEGTEPEAMLQVLGPKPALPAGTEDTAKEDAANR_	0	0	0	2	P06396	P06396	GSN	Gelsolin	MULTI-MSMS		180917_prapI_OG_FR3	FR3 pI	792.797	5	792.396	3956.94	68391.2	0.29329	0.00023241	0.021996	1.7429e-05	0.31529	0.00024983	792.596	796.41	36.547	0.88393	36.965	36.715	37.598	0.41735					207	32	11	0	0	0	1.8826e-05	2	16747	69.162	55.499
VPFDAATLHTSTAMAAQHGMDDDGTGQK	28	Unmodified	_VPFDAATLHTSTAMAAQHGMDDDGTGQK_	0	0	0	0	P06396	P06396	GSN	Gelsolin	MULTI-MSMS		181022_OG_pIII_FR5	FR5 pIII	719.579	4	719.076	2872.28	71176.9	2.1509	0.0015467	-0.48175	-0.00034641	1.6692	0.0012003	719.327	720.832	34.671	0.55126	32.768	32.548	33.1	-1.9031					131	17	12	0	0	0	1.1814e-17	1	18574	123.54	103.34
VPFDAATLHTSTAMAAQHGMDDDGTGQK	28	Unmodified	_VPFDAATLHTSTAMAAQHGMDDDGTGQK_	0	0	0	0	P06396	P06396	GSN	Gelsolin	MULTI-MSMS		181101_OG_pV_FR5	FR5 pV	719.327	4	719.076	2872.28	70856.9	0.20824	0.00014974	-0.40641	-0.00029224	-0.19816	-0.00014249	719.327	721.082	35.11	0.57558	32.788	32.599	33.174	-2.3217					137	17	11	0	0	0	1.1283e-10	1	16099	95.052	79.038
VPFDAATLHTSTAMAAQHGMDDDGTGQK	28	Unmodified	_VPFDAATLHTSTAMAAQHGMDDDGTGQK_	0	0	0	0	P06396	P06396	GSN	Gelsolin	MULTI-MSMS		181107_SILAC_OG_pIV_FR5	FR5 pIV	719.327	4	719.076	2872.28	71724.6	0.44087	0.00031702	-0.49974	-0.00035935	-0.058868	-4.233e-05	719.327	720.581	34.333	0.73695	32.972	32.714	33.451	-1.3612					102	20	8	0	0	0	1.3177e-07	1	20695	87.457	73.852
VPFDAATLHTSTAMAAQHGMDDDGTGQK	28	Oxidation (M)	_VPFDAATLHTSTAM(ox)AAQHGMDDDGTGQK_	0	0	1	0	P06396	P06396	GSN	Gelsolin	MULTI-MSMS		180917_prapI_OG_FR4	FR4 pI	723.577	4	723.075	2888.27	72383.8	-0.4243	-0.0003068	-0.33842	-0.0002447	-0.76272	-0.0005515	723.325	724.58	30.749	0.95607	31.239	30.874	31.83	0.48945					179	30	11	0	0	0	1.384e-05	1	10503	80.453	61.066
VPFDAATLHTSTAMAAQHGMDDDGTGQK	28	Oxidation (M)	_VPFDAATLHTSTAM(ox)AAQHGMDDDGTGQK_	0	0	1	0	P06396	P06396	GSN	Gelsolin	MULTI-MSMS		180921_prapII_OG_FR4	FR4 pII	723.326	4	723.075	2888.27	71844.1	0.11898	8.6032e-05	-0.31483	-0.00022764	-0.19585	-0.00014161	723.326	724.83	31.074	1.4877	31.264	30.901	32.389	0.19031					442	61	12	0	0	0	0.0004733	1	10208	64.257	43.391
VSNGAGTMSVSLVADENPFAQGALK	25	Deamidation (NQ)	_VSN(de)GAGTMSVSLVADENPFAQGALK_	0	1	0	0	P06396	P06396	GSN	Gelsolin	MULTI-MSMS		181107_SILAC_OG_pIV_FR2	FR2 pIV	1233.11	2	1232.6	2463.2	54704.1	0.24351	0.00030016	-0.14823	-0.00018271	0.095284	0.00011745	1233.11	1236.12	47.53	0.51234	46.137	45.959	46.472	-1.3925					116	16	12	0	0	0	1.915e-67	2	32416	224.36	151
VSNGAGTMSVSLVADENPFAQGALK	25	Deamidation (NQ)	_VSN(de)GAGTMSVSLVADENPFAQGALK_	0	1	0	0	P06396	P06396	GSN	Gelsolin	MULTI-MSMS		181022_OG_pIII_FR3	FR3 pIII	1235.62	2	1232.6	2463.2	53858.3	2.4998	0.0030813	-0.8144	-0.0010038	1.6854	0.0020775	1233.11	1236.12	47.777	0.50178	45.837	45.638	46.139	-1.9393					80	11	11	0	0	0	1.2887e-58	2	33836	223.15	188.97
VSNGAGTMSVSLVADENPFAQGALK	25	Deamidation (NQ)	_VSN(de)GAGTMSVSLVADENPFAQGALK_	0	1	0	0	P06396	P06396	GSN	Gelsolin	MULTI-MSMS		180917_prapI_OG_FR2	FR2 pI	1233.11	2	1232.6	2463.2	54151.8	0.44165	0.00054438	0.52924	0.00065234	0.97089	0.0011967	1233.11	1235.62	46.057	0.46767	46.215	46.055	46.523	0.15879					116	18	10	0	0	0	6.309e-44	1	26973	201.04	154.01
VSNGAGTMSVSLVADENPFAQGALK	25	Deamidation (NQ)	_VSN(de)GAGTMSVSLVADENPFAQGALK_	0	1	0	0	P06396	P06396	GSN	Gelsolin	MULTI-MSMS		181101_OG_pV_FR3	FR3 pV	1233.11	2	1232.6	2463.2	54802.6	0.95245	0.001174	-0.19314	-0.00023807	0.75931	0.00093593	1233.11	1236.12	48.097	0.53003	45.761	45.621	46.151	-2.3364					82	17	10	0	0	0	2.9749e-28	2	32907	179.9	140.87
VSNGAGTMSVSLVADENPFAQGALK	25	Deamidation (NQ)	_VSN(de)GAGTMSVSLVADENPFAQGALK_	0	1	0	0	P06396	P06396	GSN	Gelsolin	MULTI-MSMS		180921_prapII_OG_FR2	FR2 pII	1233.11	2	1232.6	2463.2	54072.6	0.22472	0.00027699	-0.1832	-0.00022581	0.041523	5.1181e-05	1233.11	1235.62	46.148	0.59229	46.066	45.914	46.507	-0.08205					161	25	11	0	0	0	9.886e-20	2	28523	159.64	122.11
[truncated: 16 more columns]

## Sheet: Galectin-1
Sequence	Length	Modifications	Modified sequence	Acetyl (Protein N-term)	Deamidation (NQ)	Oxidation (M)	Missed cleavages	Proteins	Leading proteins	Gene names	Protein names	Type	Labeling State	Raw file	Experiment	MS/MS m/z	Charge	m/z	Mass	Resolution	Uncalibrated - Calibrated m/z [ppm]	Uncalibrated - Calibrated m/z [Da]	Mass error [ppm]	Mass error [Da]	Uncalibrated mass error [ppm]	Uncalibrated mass error [Da]	Max intensity m/z 0	Max intensity m/z 1	Retention time	Retention length	Calibrated retention time	Calibrated retention time start	Calibrated retention time finish	Retention time calibration	Match time difference	Match m/z difference	Match q-value	Match score	Number of data points	Number of scans	Number of isotopic peaks	PIF	Fraction of total spectrum	Base peak fraction	PEP	MS/MS count	MS/MS scan number	Score	Delta score
ACGLVASNLNLKPGECLR	18	Acetyl (Protein N-term)	_(ac)ACGLVASNLNLKPGECLR_	1	0	0	1	P09382	P09382	LGALS1	Galectin-1	MULTI-MSMS		180921_prapII_OG_FR16	FR16 pII	672.012	3	672.012	2013.01	72373.2	0.17221	0.00011573	-0.62231	-0.0004182	-0.4501	-0.00030247	672.346	676.026	40.252	1.5528	40.343	40.08	41.633	0.091125					389	64	15	0	0	0	2.3586e-13	3	20424	167.29	133.25
ACGLVASNLNLKPGECLR	18	Acetyl (Protein N-term)	_(ac)ACGLVASNLNLKPGECLR_	1	0	0	1	P09382	P09382	LGALS1	Galectin-1	MULTI-MSMS		181101_OG_pV_FR15	FR15 pV	1013.53	2	1007.51	2013.01	59495.5	0.13008	0.00013105	-0.41087	-0.00041396	-0.28079	-0.0002829	1008.02	1013.53	42.485	1.1487	39.976	39.707	40.856	-2.5098					272	44	15	0	0	0	4.9884e-15	3	24441	183.28	132.99
ACGLVASNLNLKPGECLR	18	Acetyl (Protein N-term)	_(ac)ACGLVASNLNLKPGECLR_	1	0	0	1	P09382	P09382	LGALS1	Galectin-1	MULTI-MSMS		181022_OG_pIII_FR13	FR13 pIII	1013.54	2	1007.51	2013.01	59065.9	2.5802	0.0025996	-0.5066	-0.00051041	2.0736	0.0020892	1007.51	1013.53	42.34	1.16	40.157	39.777	40.937	-2.1829					461	52	14	0	0	0	3.3251e-49	4	22897	228.62	171.4
ACGLVASNLNLKPGECLR	18	Acetyl (Protein N-term)	_(ac)ACGLVASNLNLKPGECLR_	1	0	0	1	P09382	P09382	LGALS1	Galectin-1	MULTI-MSMS		181107_SILAC_OG_pIV_FR14	FR14 pIV	676.359	3	672.012	2013.01	73212	0.058587	3.9371e-05	-0.55627	-0.00037382	-0.49768	-0.00033445	672.346	676.025	41.881	1.1512	40.207	39.858	41.009	-1.6734					189	43	14	0	0	0	3.0715e-13	3	11653	159.4	125.2
ACGLVASNLNLKPGECLR	18	Acetyl (Protein N-term)	_(ac)ACGLVASNLNLKPGECLR_	1	0	0	1	P09382	P09382	LGALS1	Galectin-1	MULTI-MSMS		180917_prapI_OG_FR11	FR11 pI	1007.52	2	1007.51	2013.01	59708.6	-0.35747	-0.00036015	-0.18184	-0.0001832	-0.53931	-0.00054336	1008.02	1013.53	40.129	0.84767	40.399	40.267	41.115	0.27054					192	31	12	0	0	0	1.6972e-18	3	20922	202.29	156.23
DGGAWGTEQR	10	Unmodified	_DGGAWGTEQR_	0	0	0	0	P09382	P09382	LGALS1	Galectin-1	MULTI-MSMS		181022_OG_pIII_FR3	FR3 pIII	541.753	2	538.741	1075.47	82297.3	1.6793	0.00090473	-0.21276	-0.00011462	1.4666	0.00079011	538.741	541.751	27.261	0.56982	25.719	25.499	26.069	-1.5416					110	18	10	0	0	0	0.00047889	2	10390	128.6	82.145
DGGAWGTEQR	10	Unmodified	_DGGAWGTEQR_	0	0	0	0	P09382	P09382	LGALS1	Galectin-1	MULTI-MSMS		181101_OG_pV_FR2	FR2 pV	541.751	2	538.741	1075.47	79225.2	-0.090651	-4.8837e-05	-0.68626	-0.00036972	-0.77691	-0.00041855	538.741	541.751	27.472	0.80029	25.801	25.618	26.419	-1.671					100	24	7	0	0	0	0.001175	2	8114	109.66	76.194
DGGAWGTEQR	10	Unmodified	_DGGAWGTEQR_	0	0	0	0	P09382	P09382	LGALS1	Galectin-1	MULTI-MSMS		181107_SILAC_OG_pIV_FR3	FR3 pIV	541.751	2	538.741	1075.47	81554.6	0.046514	2.5059e-05	-0.21629	-0.00011652	-0.16978	-9.1465e-05	538.741	541.751	26.863	0.80985	25.753	25.55	26.36	-1.1095					127	26	9	0	0	0	0.00072532	2	9538	120.99	102.21
DSNNLCLHFNPR	12	Deamidation (NQ)	_DSNN(de)LCLHFNPR_	0	1	0	0	P09382	P09382	LGALS1	Galectin-1	MULTI-MSMS		181107_SILAC_OG_pIV_FR7	FR7 pIV	498.568	3	496.561	1486.66	83302.6	-0.69662	-0.00034592	-0.24462	-0.00012147	-0.94124	-0.00046739	496.562	498.568	35.061	0.67427	33.412	33.212	33.886	-1.6495					241	36	12	0	0	0	0.0002785	1	12121	118.4	95.177
DSNNLCLHFNPR	12	Unmodified	_DSNNLCLHFNPR_	0	0	0	0	P09382	P09382	LGALS1	Galectin-1	MULTI-MSMS		180921_prapII_OG_FR17	FR17 pII	498.24	3	496.233	1485.68	84096.4	-0.23858	-0.00011839	-0.39429	-0.00019566	-0.63286	-0.00031405	496.234	498.241	32.01	1.4886	32.339	32.165	33.654	0.32869					424	73	12	0	0	0	0.00012827	3	15117	118.4	85.88
DSNNLCLHFNPR	12	Unmodified	_DSNNLCLHFNPR_	0	0	0	0	P09382	P09382	LGALS1	Galectin-1	MULTI-MSMS		181022_OG_pIII_FR18	FR18 pIII	746.858	2	743.846	1485.68	70590.4	2.4046	0.0017886	-0.52544	-0.00039084	1.8791	0.0013978	743.846	746.856	34.043	1.0731	32.009	31.829	32.902	-2.0347					350	49	11	0	0	0	2.7449e-10	4	24305	227.27	183.85
DSNNLCLHFNPR	12	Unmodified	_DSNNLCLHFNPR_	0	0	0	0	P09382	P09382	LGALS1	Galectin-1	MULTI-MSMS		181101_OG_pV_FR18	FR18 pV	498.24	3	496.233	1485.68	83827.7	0.20585	0.00010215	-0.51525	-0.00025568	-0.3094	-0.00015353	496.568	498.24	34.046	1.0124	31.897	31.74	32.752	-2.149					243	39	11	0	0	0	0.00037893	2	14009	106.29	76.8
DSNNLCLHFNPR	12	Unmodified	_DSNNLCLHFNPR_	0	0	0	0	P09382	P09382	LGALS1	Galectin-1	MULTI-MSMS		180917_prapI_OG_FR18	FR18 pI	498.239	3	496.233	1485.68	85481.9	-0.89071	-0.000442	-0.51007	-0.00025311	-1.4008	-0.00069511	496.233	498.24	31.995	1.103	32.399	32.286	33.389	0.40425					192	46	11	0	0	0	0.00012905	2	11456	118.28	86.003
EAVFPFQPGSVAEVCITFDQANLTVK	26	Unmodified	_EAVFPFQPGSVAEVCITFDQANLTVK_	0	0	0	0	P09382	P09382	LGALS1	Galectin-1	MULTI-MSMS		181107_SILAC_OG_pIV_FR3	FR3 pIV	958.822	3	956.481	2866.42	61484.2	0.49235	0.00047092	0.51039	0.00048818	1.0027	0.0009591	956.816	958.822	50.527	0.77937	49.018	48.614	49.393	-1.5085					71	18	9	0	0	0	1.1571e-10	1	37550	110.44	90.685
EAVFPFQPGSVAEVCITFDQANLTVK	26	Unmodified	_EAVFPFQPGSVAEVCITFDQANLTVK_	0	0	0	0	P09382	P09382	LGALS1	Galectin-1	MULTI-MSMS		181101_OG_pV_FR3	FR3 pV	958.823	3	956.481	2866.42	61944.2	0.63407	0.00060647	0.78117	0.00074717	1.4152	0.0013536	956.814	958.822	50.943	0.56152	48.705	48.367	48.929	-2.2379					57	14	8	0	0	0	9.8391e-12	1	36236	115.92	55.567
EAVFPFQPGSVAEVCITFDQANLTVK	26	Unmodified	_EAVFPFQPGSVAEVCITFDQANLTVK_	0	0	0	0	P09382	P09382	LGALS1	Galectin-1	MULTI-MSMS		180917_prapI_OG_FR5	FR5 pI	958.822	3	956.481	2866.42	61411.1	-0.85524	-0.00081802	0.40802	0.00039026	-0.44722	-0.00042776	957.149	958.822	49.633	0.78345	49.734	49.408	50.191	0.10105					184	41	9	0	0	0	5.1823e-12	1	20154	119.87	86.08
FNAHGDANTIVCNSK	15	Deamidation (NQ)	_FN(de)AHGDANTIVCNSK_	0	1	0	0	P09382	P09382	LGALS1	Galectin-1	MULTI-MSMS		180921_prapII_OG_FR7	FR7 pII	552.258	3	550.251	1647.73	81495.7	-0.17399	-9.5737e-05	0.0142	7.8136e-06	-0.15979	-8.7924e-05	550.251	552.258	26.969	0.74017	27.169	26.949	27.689	0.19989					196	36	10	0	0	0	0.0062213	1	8631	75.968	57.789
FNAHGDANTIVCNSK	15	Deamidation (NQ)	_FNAHGDANTIVCN(de)SK_	0	1	0	0	P09382	P09382	LGALS1	Galectin-1	MULTI-MSMS		181107_SILAC_OG_pIV_FR7	FR7 pIV	552.592	3	550.251	1647.73	81112.8	-0.49441	-0.00027205	-0.13443	-7.3969e-05	-0.62884	-0.00034602	550.251	552.258	26.615	0.8045	25.165	25.013	25.817	-1.45					381	56	10	0	0	0	0.00031681	2	5749	111.64	90.394
FNAHGDANTIVCNSK	15	Unmodified	_FNAHGDANTIVCNSK_	0	0	0	0	P09382	P09382	LGALS1	Galectin-1	MULTI-MSMS		181022_OG_pIII_FR17	FR17 pIII	824.383	2	824.381	1646.75	65515.8	1.8889	0.0015571	-0.30044	-0.00024767	1.5884	0.0013095	824.381	827.391	26.267	0.70608	24.431	24.211	24.917	-1.8366					327	36	11	0	0	0	2.6612e-61	5	17544	265.77	219.21
FNAHGDANTIVCNSK	15	Unmodified	_FNAHGDANTIVCNSK_	0	0	0	0	P09382	P09382	LGALS1	Galectin-1	MULTI-MSMS		181105_OG_pV_FR17	FR17 pV	551.93	3	549.923	1646.75	81466.2	0.22629	0.00012444	-0.051117	-2.8111e-05	0.17518	9.6333e-05	549.923	551.93	26.692	1.2873	25.062	24.771	26.059	-1.6299					211	60	8	0	0	0	7.139e-05	2	6490	87.824	65.218
FNAHGDANTIVCNSK	15	Unmodified	_FNAHGDANTIVCNSK_	0	0	0	0	P09382	P09382	LGALS1	Galectin-1	MULTI-MSMS		181105_OG_pV_FR17	FR17 pV	551.93	3	549.923	1646.75	80905.5	0.52737	0.00029001	-0.62564	-0.00034405	-0.098273	-5.4042e-05	549.924	551.931	25.963	0.89254	24.432	24.105	24.997	-1.5319					359	43	12	0	0	0	7.0549e-07	2	6061	124.16	92.455
FNAHGDANTIVCNSK	15	Deamidation (NQ)	_FN(de)AHGDANTIVCNSK_	0	1	0	0	P09382	P09382	LGALS1	Galectin-1	MULTI-MSMS		180917_prapI_OG_FR7	FR7 pI	552.257	3	550.251	1647.73	81469.4	-1.526	-0.00083966	0.45297	0.00024925	-1.073	-0.00059041	550.251	552.258	26.787	0.66783	27.257	27.083	27.751	0.46958					105	25	8	0	0	0	6.189e-06	1	8706	141.34	120.1
LNLEAINYMAADGDFK	16	Unmodified	_LNLEAINYMAADGDFK_	0	0	0	0	P09382	P09382	LGALS1	Galectin-1	MULTI-MSMS		180921_prapII_OG_FR3	FR3 pII	893.432	2	892.93	1783.85	63786.8	0.7585	0.00067729	-0.31298	-0.00027947	0.44552	0.00039782	892.93	895.94	44.114	1.1213	44.073	43.884	45.005	-0.041054					294	50	11	0	0	0	5.0426e-23	2	24801	214.42	214.42
LNLEAINYMAADGDFK	16	Unmodified	_LNLEAINYMAADGDFK_	0	0	0	0	P09382	P09382	LGALS1	Galectin-1	MULTI-MSMS		181101_OG_pV_FR3	FR3 pV	893.433	2	892.93	1783.85	63234.8	0.50872	0.00045425	0.24631	0.00021993	0.75503	0.00067419	892.93	895.94	46.704	1.4067	44.268	43.949	45.355	-2.4363					230	48	11	0	0	0	2.3512e-12	3	31306	195.71	195.71
LNLEAINYMAADGDFK	16	Unmodified	_LNLEAINYMAADGDFK_	0	0	0	0	P09382	P09382	LGALS1	Galectin-1	MULTI-MSMS		180917_prapI_OG_FR3	FR3 pI	895.94	2	892.93	1783.85	64183.7	0.10763	9.6106e-05	0.18488	0.00016508	0.29251	0.00026119	893.431	896.442	43.916	1.2341	44.233	44.026	45.26	0.31741					201	58	9	0	0	0	1.014e-09	3	25161	184.96	149.47
LNLEAINYMAADGDFK	16	Unmodified	_LNLEAINYMAADGDFK_	0	0	0	0	P09382	P09382	LGALS1	Galectin-1	MULTI-MSMS		181022_OG_pIII_FR3	FR3 pIII	892.933	2	892.93	1783.85	63365.9	2.9545	0.0026382	0.41824	0.00037346	3.3728	0.0030117	892.931	895.941	46.174	1.1989	44.134	43.699	44.898	-2.0392					156	29	10	0	0	0	3.2811e-113	1	32114	288.61	288.61
LNLEAINYMAADGDFK	16	Unmodified	_LNLEAINYMAADGDFK_	0	0	0	0	P09382	P09382	LGALS1	Galectin-1	MULTI-MSMS		181107_SILAC_OG_pIV_FR3	FR3 pIV	895.95	2	892.93	1783.85	62163	0.95366	0.00085155	0.049647	4.4331e-05	1.0033	0.00089588	892.93	895.94	45.813	1.2223	44.106	43.925	45.148	-1.707					192	41	10	0	0	0	2.9529e-41	6	31917	236.08	190.25
LPDGYEFK	8	Unmodified	_LPDGYEFK_	0	0	0	0	P09382	P09382	LGALS1	Galectin-1	MULTI-MSMS		181022_OG_pIII_FR4	FR4 pIII	487.75	2	484.74	967.465	87445.5	1.4187	0.00068771	0.30868	0.00014963	1.7274	0.00083735	484.74	487.75	34.078	0.55785	32.255	31.978	32.536	-1.8239					64	14	8	0	0	0	0.0059792	2	18617	95.352	59.472
LPDGYEFK	8	Unmodified	_LPDGYEFK_	0	0	0	0	P09382	P09382	LGALS1	Galectin-1	MULTI-MSMS		181107_SILAC_OG_pIV_FR5	FR5 pIV	484.74	2	484.74	967.465	85671.5	-0.16709	-8.0993e-05	0.44887	0.00021758	0.28178	0.00013659	484.74	487.75	33.592	1.0498	32.231	31.942	32.991	-1.3612					110	33	8	0	0	0	0.0037044	2	19718	111.65	84.916
LPDGYEFK	8	Unmodified	_LPDGYEFK_	0	0	0	0	P09382	P09382	LGALS1	Galectin-1	MULTI-MSMS		181101_OG_pV_FR4	FR4 pV	487.75	2	484.74	967.465	87663.1	0.23951	0.0001161	0.044228	2.1439e-05	0.28374	0.00013754	484.74	487.75	34.273	0.92291	32.162	31.867	32.79	-2.1103					112	27	9	0	0	0	0.0040922	2	16469	108.09	75.733
LPDGYEFKFPNR	12	Unmodified	_LPDGYEFKFPNR_	0	0	0	1	P09382	P09382	LGALS1	Galectin-1	MULTI-MSMS		181022_OG_pIII_FR14	FR14 pIII	747.895	2	741.872	1481.73	69283.7	2.1858	0.0016216	1.6657	0.0012357	3.8515	0.0028573	742.88	747.893	37.78	1.1671	35.615	35.36	36.527	-2.1653					217	51	7	0	0	0	0.00039024	1	24850	131.12	96.93
LPDGYEFKFPNR	12	Unmodified	_LPDGYEFKFPNR_	0	0	0	1	P09382	P09382	LGALS1	Galectin-1	MULTI-MSMS		180921_prapII_OG_FR15	FR15 pII	498.931	3	494.917	1481.73	86166.9	-0.042227	-2.0899e-05	0.27252	0.00013487	0.23029	0.00011397	494.917	498.931	35.451	0.98771	35.742	35.503	36.491	0.29109					195	40	7	0	0	0	0.0027403	3	16165	89.266	46.823
LPDGYEFKFPNR	12	Unmodified	_LPDGYEFKFPNR_	0	0	0	1	P09382	P09382	LGALS1	Galectin-1	MULTI-MSMS		180917_prapI_OG_FR15	FR15 pI	498.932	3	494.917	1481.73	85177.3	-0.58394	-0.000289	0.27591	0.00013655	-0.30803	-0.00015245	494.917	498.931	35.426	0.96132	35.729	35.482	36.444	0.303					144	35	7	0	0	0	0.0029871	2	13028	88.187	51.902
SFVLNLGK	8	Unmodified	_SFVLNLGK_	0	0	0	0	P09382	P09382	LGALS1	Galectin-1	MULTI-MSMS		180921_prapII_OG_FR20	FR20 pII	442.271	2	439.261	876.507	92358.3	-0.63553	-0.00027917	0.36908	0.00016212	-0.26646	-0.00011704	439.261	442.271	36.449	0.82576	36.86	36.736	37.561	0.41064					102	38	8	0	0	0	0.0086002	3	20455	89.55	57.079
SFVLNLGK	8	Unmodified	_SFVLNLGK_	0	0	0	0	P09382	P09382	LGALS1	Galectin-1	MULTI-MSMS		181022_OG_pIII_FR20	FR20 pIII	878.52	1	877.514	876.507	65666.3	2.1186	0.0018591	0.1859	0.00016313	2.3045	0.0020222	877.514	883.534	38.842	0.85014	36.905	36.738	37.588	-1.9374					193	39	7	0	0	0	0.015416	1	28875	116.88	59.781
SFVLNLGK	8	Unmodified	_SFVLNLGK_	0	0	0	0	P09382	P09382	LGALS1	Galectin-1	MULTI-MSMS		181101_OG_pV_FR21	FR21 pV	442.271	2	439.261	876.507	91699	0.24918	0.00010946	0.26484	0.00011633	0.51402	0.00022579	439.261	442.271	38.929	0.7699	36.885	36.695	37.465	-2.0444					163	36	9	0	0	0	0.014302	2	22062	80.462	52.58
SFVLNLGK	8	Unmodified	_SFVLNLGK_	0	0	0	0	P09382	P09382	LGALS1	Galectin-1	MULTI-MSMS		180917_prapI_OG_FR20	FR20 pI	442.27	2	439.261	876.507	89743.7	-0.14002	-6.1506e-05	-0.16106	-7.0747e-05	-0.30108	-0.00013225	439.26	442.271	36.513	0.83504	36.926	36.772	37.607	0.41294					86	33	6	0	0	0	0.0086002	3	15681	89.55	57.079
[truncated: 16 more columns]

## Sheet: SUSD2
Sequence	Length	Modifications	Modified sequence	Acetyl (Protein N-term)	Deamidation (NQ)	Oxidation (M)	Missed cleavages	Proteins	Leading proteins	Gene names	Protein names	Type	Labeling State	Raw file	Experiment	MS/MS m/z	Charge	m/z	Mass	Resolution	Uncalibrated - Calibrated m/z [ppm]	Uncalibrated - Calibrated m/z [Da]	Mass error [ppm]	Mass error [Da]	Uncalibrated mass error [ppm]	Uncalibrated mass error [Da]	Max intensity m/z 0	Max intensity m/z 1	Retention time	Retention length	Calibrated retention time	Calibrated retention time start	Calibrated retention time finish	Retention time calibration	Match time difference	Match m/z difference	Match q-value	Match score	Number of data points	Number of scans	Number of isotopic peaks	PIF	Fraction of total spectrum	Base peak fraction	PEP	MS/MS count	MS/MS scan number	Score	Delta score
AGTWLAVHPNK	11	Unmodified	_AGTWLAVHPNK_	0	0	0	0	Q9UGT4	Q9UGT4	SUSD2	Sushi domain-containing protein 2	ISO-MSMS	0	181022_OG_pIII_FR22	FR22 pIII	1193.64	1	1193.64	1192.64	n. def.	n. def.	n. def.	-0.017128	-2.0444e-05	n. def.	n. def.	n. def.	n. def.	30.171	0.4711	28.54	28.433	28.905	-1.6312								0	0	0	1.5219e-08	1	19709	186.16	145.43
AGTWLAVHPNK	11	Unmodified	_AGTWLAVHPNK_	0	0	0	0	Q9UGT4	Q9UGT4	SUSD2	Sushi domain-containing protein 2	MULTI-MSMS		181101_OG_pV_FR22	FR22 pV	597.325	2	597.325	1192.64	78750.4	0.29399	0.00017561	-0.00853	-5.0952e-06	0.28546	0.00017051	597.325	600.837	30.238	0.62054	28.543	28.386	29.007	-1.6955					144	40	7	0	0	0	0.00031096	1	17434	131.06	97.684
CGALDGPCSCHPTCSGLGTCCLDFR	25	Unmodified	_CGALDGPCSCHPTCSGLGTCCLDFR_	0	0	0	0	Q9UGT4	Q9UGT4	SUSD2	Sushi domain-containing protein 2	ISO-MSMS	0	180917_prapI_OG_FR7	FR7 pI	953.713	3	953.38	2857.12	n. def.	n. def.	n. def.	-0.72329	-0.00068957	n. def.	n. def.	n. def.	n. def.	34.84	1.0946	35.309	35.076	36.17	0.4694								0	0	0	1.8064e-16	3	15822	171.59	162.64
CGALDGPCSCHPTCSGLGTCCLDFR	25	Unmodified	_CGALDGPCSCHPTCSGLGTCCLDFR_	0	0	0	0	Q9UGT4	Q9UGT4	SUSD2	Sushi domain-containing protein 2	ISO-MSMS	0	181107_SILAC_OG_pIV_FR7	FR7 pIV	953.376	3	953.38	2857.12	n. def.	n. def.	n. def.	-0.92759	-0.00088434	n. def.	n. def.	n. def.	n. def.	36.905	0.86268	35.255	35.049	35.911	-1.6495								0	0	0	2.3092e-08	1	13432	114.63	106.31
CGALDGPCSCHPTCSGLGTCCLDFR	25	Unmodified	_CGALDGPCSCHPTCSGLGTCCLDFR_	0	0	0	0	Q9UGT4	Q9UGT4	SUSD2	Sushi domain-containing protein 2	ISO-MSMS	0	180921_prapII_OG_FR7	FR7 pII	953.713	3	953.38	2857.12	n. def.	n. def.	n. def.	-0.95557	-0.00091102	n. def.	n. def.	n. def.	n. def.	35.142	1.0824	35.342	35.128	36.21	0.19971								0	0	0	2.3278e-08	3	15065	138.04	133.58
CGALDGPCSCHPTCSGLGTCCLDFR	25	Unmodified	_CGALDGPCSCHPTCSGLGTCCLDFR_	0	0	0	0	Q9UGT4	Q9UGT4	SUSD2	Sushi domain-containing protein 2	ISO-MSMS	0	181101_OG_pV_FR7	FR7 pV	954.047	3	953.38	2857.12	n. def.	n. def.	n. def.	-0.73455	-0.00070031	n. def.	n. def.	n. def.	n. def.	37.533	0.57353	35.134	34.949	35.523	-2.3989								0	0	0	8.4869e-08	1	14967	125.45	115.42
CGALDGPCSCHPTCSGLGTCCLDFR	25	Unmodified	_CGALDGPCSCHPTCSGLGTCCLDFR_	0	0	0	0	Q9UGT4	Q9UGT4	SUSD2	Sushi domain-containing protein 2	ISO-MSMS	0	181022_OG_pIII_FR8	FR8 pIII	953.716	3	953.38	2857.12	n. def.	n. def.	n. def.	-0.91107	-0.0008686	n. def.	n. def.	n. def.	n. def.	37.341	0.64262	35.151	34.989	35.632	-2.1904								0	0	0	1.1738e-07	1	17660	126.9	119.5
DFCLEILPYSGSMMGGK	17	Unmodified	_DFCLEILPYSGSMMGGK_	0	0	0	0	Q9UGT4	Q9UGT4	SUSD2	Sushi domain-containing protein 2	ISO-MSMS	0	180921_prapII_OG_FR3	FR3 pII	953.434	2	952.933	1903.85	n. def.	n. def.	n. def.	-0.24704	-0.00023541	n. def.	n. def.	n. def.	n. def.	49.303	0.42876	49.262	49.146	49.575	-0.041088								0	0	0	3.2475e-17	1	30858	182.25	130.96
DFCLEILPYSGSMMGGK	17	Unmodified	_DFCLEILPYSGSMMGGK_	0	0	0	0	Q9UGT4	Q9UGT4	SUSD2	Sushi domain-containing protein 2	ISO-MSMS	0	181107_SILAC_OG_pIV_FR3	FR3 pIV	952.934	2	952.933	1903.85	n. def.	n. def.	n. def.	-0.26249	-0.00025013	n. def.	n. def.	n. def.	n. def.	50.102	0.31599	48.494	48.357	48.673	-1.6078								0	0	0	3.2145e-08	1	37032	161.25	117.3
DFCLEILPYSGSMMGGK	17	Unmodified	_DFCLEILPYSGSMMGGK_	0	0	0	0	Q9UGT4	Q9UGT4	SUSD2	Sushi domain-containing protein 2	ISO-MSMS	0	180917_prapI_OG_FR3	FR3 pI	953.436	2	952.933	1903.85	n. def.	n. def.	n. def.	0.3103	0.0002957	n. def.	n. def.	n. def.	n. def.	49.267	0.22909	49.384	49.272	49.501	0.11728								0	0	0	1.1329e-05	1	31411	139.48	103.19
DFCLEILPYSGSMMGGK	17	Unmodified	_DFCLEILPYSGSMMGGK_	0	0	0	0	Q9UGT4	Q9UGT4	SUSD2	Sushi domain-containing protein 2	ISO-MSMS	0	181022_OG_pIII_FR3	FR3 pIII	953.437	2	952.933	1903.85	n. def.	n. def.	n. def.	-0.5561	-0.00052993	n. def.	n. def.	n. def.	n. def.	50.204	0.44093	48.264	48.047	48.488	-1.94								0	0	0	0.0020884	1	36709	95.264	68.553
DFCLEILPYSGSMMGGK	17	Unmodified	_DFCLEILPYSGSMMGGK_	0	0	0	0	Q9UGT4	Q9UGT4	SUSD2	Sushi domain-containing protein 2	ISO-MSMS	0	181101_OG_pV_FR3	FR3 pV	952.933	2	952.933	1903.85	n. def.	n. def.	n. def.	-0.4399	-0.0004192	n. def.	n. def.	n. def.	n. def.	50.473	0.36861	48.135	48.04	48.408	-2.3371								0	0	0	0.067055	1	35777	58.595	31.185
DSIQTLGHVDSSGQVHCVSPLLYESGR	27	Unmodified	_DSIQTLGHVDSSGQVHCVSPLLYESGR_	0	0	0	0	Q9UGT4	Q9UGT4	SUSD2	Sushi domain-containing protein 2	ISO-MSMS	0	181022_OG_pIII_FR8	FR8 pIII	981.813	3	981.142	2940.4	n. def.	n. def.	n. def.	-0.078324	-7.6847e-05	n. def.	n. def.	n. def.	n. def.	38.29	0.64215	36.1	35.946	36.588	-2.1904								0	0	0	7.3825e-21	1	18494	173.74	151.48
DSIQTLGHVDSSGQVHCVSPLLYESGR	27	Unmodified	_DSIQTLGHVDSSGQVHCVSPLLYESGR_	0	0	0	0	Q9UGT4	Q9UGT4	SUSD2	Sushi domain-containing protein 2	ISO-MSMS	0	181107_SILAC_OG_pIV_FR8	FR8 pIV	981.476	3	981.142	2940.4	n. def.	n. def.	n. def.	-0.050089	-4.9145e-05	n. def.	n. def.	n. def.	n. def.	37.821	0.54369	36.371	36.231	36.775	-1.4506								0	0	0	3.6132e-11	1	11183	146.65	118.72
DSIQTLGHVDSSGQVHCVSPLLYESGR	27	Unmodified	_DSIQTLGHVDSSGQVHCVSPLLYESGR_	0	0	0	0	Q9UGT4	Q9UGT4	SUSD2	Sushi domain-containing protein 2	ISO-MSMS	0	181107_SILAC_OG_pIV_FR8	FR8 pIV	736.61	4	736.108	2940.4	n. def.	n. def.	n. def.	0.072359	5.3264e-05	n. def.	n. def.	n. def.	n. def.	37.83	0.5752	36.379	36.173	36.748	-1.4506								0	0	0	8.6658e-11	1	11180	118.15	100.24
DSIQTLGHVDSSGQVHCVSPLLYESGR	27	Unmodified	_DSIQTLGHVDSSGQVHCVSPLLYESGR_	0	0	0	0	Q9UGT4	Q9UGT4	SUSD2	Sushi domain-containing protein 2	ISO-MSMS	0	180921_prapII_OG_FR8	FR8 pII	736.359	4	736.108	2940.4	n. def.	n. def.	n. def.	-0.11266	-8.2929e-05	n. def.	n. def.	n. def.	n. def.	36.255	0.90094	36.578	36.414	37.315	0.32219								0	0	0	9.088e-11	2	16016	114.05	114.05
DSIQTLGHVDSSGQVHCVSPLLYESGR	27	Unmodified	_DSIQTLGHVDSSGQVHCVSPLLYESGR_	0	0	0	0	Q9UGT4	Q9UGT4	SUSD2	Sushi domain-containing protein 2	ISO-MSMS	0	181101_OG_pV_FR8	FR8 pV	736.611	4	736.108	2940.4	n. def.	n. def.	n. def.	-0.08849	-6.5138e-05	n. def.	n. def.	n. def.	n. def.	38.3	0.74054	36.005	35.781	36.522	-2.295								0	0	0	3.3078e-10	1	16118	139	139
DSIQTLGHVDSSGQVHCVSPLLYESGR	27	Unmodified	_DSIQTLGHVDSSGQVHCVSPLLYESGR_	0	0	0	0	Q9UGT4	Q9UGT4	SUSD2	Sushi domain-containing protein 2	ISO-MSMS	0	181022_OG_pIII_FR8	FR8 pIII	736.36	4	736.108	2940.4	n. def.	n. def.	n. def.	-0.1134	-8.3477e-05	n. def.	n. def.	n. def.	n. def.	38.276	0.82449	36.086	35.9	36.725	-2.1904								0	0	0	8.3315e-10	1	18508	106.06	82.617
DVQALWTNDHALAWHLSDDFR	21	Unmodified	_DVQALWTNDHALAWHLSDDFR_	0	0	0	0	Q9UGT4	Q9UGT4	SUSD2	Sushi domain-containing protein 2	ISO-MSMS	0	181101_OG_pV_FR4	FR4 pV	837.734	3	837.4	2509.18	n. def.	n. def.	n. def.	-0.27201	-0.00022778	n. def.	n. def.	n. def.	n. def.	46.819	0.48206	44.31	44.177	44.66	-2.5089								0	0	0	2.9739e-05	1	30275	128.01	108.42
DVQALWTNDHALAWHLSDDFR	21	Unmodified	_DVQALWTNDHALAWHLSDDFR_	0	0	0	0	Q9UGT4	Q9UGT4	SUSD2	Sushi domain-containing protein 2	ISO-MSMS	0	181107_SILAC_OG_pIV_FR5	FR5 pIV	837.734	3	837.4	2509.18	n. def.	n. def.	n. def.	-0.92032	-0.00077068	n. def.	n. def.	n. def.	n. def.	45.909	0.39017	44.15	44.03	44.42	-1.7596								0	0	0	6.2695e-05	1	34544	132.76	109.86
DVQALWTNDHALAWHLSDDFR	21	Unmodified	_DVQALWTNDHALAWHLSDDFR_	0	0	0	0	Q9UGT4	Q9UGT4	SUSD2	Sushi domain-containing protein 2	ISO-MSMS	0	180917_prapI_OG_FR4	FR4 pI	837.733	3	837.4	2509.18	n. def.	n. def.	n. def.	-0.38786	-0.00032479	n. def.	n. def.	n. def.	n. def.	43.796	0.37726	44.089	43.921	44.298	0.29303								0	0	0	6.7204e-05	1	25385	139.69	112.85
DVQALWTNDHALAWHLSDDFR	21	Unmodified	_DVQALWTNDHALAWHLSDDFR_	0	0	0	0	Q9UGT4	Q9UGT4	SUSD2	Sushi domain-containing protein 2	ISO-MSMS	0	180921_prapII_OG_FR4	FR4 pII	1256.1	2	1255.6	2509.18	n. def.	n. def.	n. def.	0.16465	0.00020673	n. def.	n. def.	n. def.	n. def.	44.052	0.20409	44.143	44.037	44.241	0.090359								0	0	0	0.000364	1	24725	111.58	82.221
DVQALWTNDHALAWHLSDDFR	21	Unmodified	_DVQALWTNDHALAWHLSDDFR_	0	0	0	0	Q9UGT4	Q9UGT4	SUSD2	Sushi domain-containing protein 2	ISO-MSMS	0	181022_OG_pIII_FR4	FR4 pIII	837.734	3	837.4	2509.18	n. def.	n. def.	n. def.	-0.53061	-0.00044433	n. def.	n. def.	n. def.	n. def.	46.27	0.3325	44.148	43.956	44.289	-2.1227								0	0	0	0.00070914	1	32252	85.166	55.028
DVQALWTNDHALAWHLSDDFREDPVAWAR	29	Unmodified	_DVQALWTNDHALAWHLSDDFREDPVAWAR_	0	0	0	1	Q9UGT4	Q9UGT4	SUSD2	Sushi domain-containing protein 2	ISO-MSMS	0	181107_SILAC_OG_pIV_FR5	FR5 pIV	859.663	4	859.413	3433.62	n. def.	n. def.	n. def.	-0.10916	-9.3812e-05	n. def.	n. def.	n. def.	n. def.	47.431	0.57976	45.671	45.446	46.026	-1.7603								0	0	0	5.4201e-05	1	36324	76.152	58.783
DVQALWTNDHALAWHLSDDFREDPVAWAR	29	Unmodified	_DVQALWTNDHALAWHLSDDFREDPVAWAR_	0	0	0	1	Q9UGT4	Q9UGT4	SUSD2	Sushi domain-containing protein 2	ISO-MSMS	0	181101_OG_pV_FR4	FR4 pV	859.915	4	859.413	3433.62	n. def.	n. def.	n. def.	0.32034	0.00027531	n. def.	n. def.	n. def.	n. def.	48.219	0.27847	45.709	45.585	45.864	-2.5097								0	0	0	0.0016781	1	31837	60.218	39.763
DVQALWTNDHALAWHLSDDFREDPVAWAR	29	Unmodified	_DVQALWTNDHALAWHLSDDFREDPVAWAR_	0	0	0	1	Q9UGT4	Q9UGT4	SUSD2	Sushi domain-containing protein 2	ISO-MSMS	0	181022_OG_pIII_FR4	FR4 pIII	859.916	4	859.413	3433.62	n. def.	n. def.	n. def.	0.13005	0.00011176	n. def.	n. def.	n. def.	n. def.	47.804	0.42309	45.68	45.528	45.951	-2.1234								0	0	0	0.0026076	1	33873	58.998	37.227
DVQALWTNDHALAWHLSDDFREDPVAWAR	29	Unmodified	_DVQALWTNDHALAWHLSDDFREDPVAWAR_	0	0	0	1	Q9UGT4	Q9UGT4	SUSD2	Sushi domain-containing protein 2	ISO-MSMS	0	180917_prapI_OG_FR3	FR3 pI	859.913	4	859.413	3433.62	n. def.	n. def.	n. def.	-0.17135	-0.00014726	n. def.	n. def.	n. def.	n. def.	45.309	0.43895	45.526	45.405	45.844	0.21723								0	0	0	0.0061901	1	26831	54.3	37.288
DVQALWTNDHALAWHLSDDFREDPVAWAR	29	Unmodified	_DVQALWTNDHALAWHLSDDFREDPVAWAR_	0	0	0	1	Q9UGT4	Q9UGT4	SUSD2	Sushi domain-containing protein 2	ISO-MSMS	0	180921_prapII_OG_FR4	FR4 pII	859.914	4	859.413	3433.62	n. def.	n. def.	n. def.	0.23967	0.00020597	n. def.	n. def.	n. def.	n. def.	45.534	0.57203	45.525	45.385	45.957	-0.009819								0	0	0	0.0070216	1	26381	53.209	35.774
EDPVAWAR	8	Unmodified	_EDPVAWAR_	0	0	0	0	Q9UGT4	Q9UGT4	SUSD2	Sushi domain-containing protein 2	ISO-MSMS	0	181022_OG_pIII_FR3	FR3 pIII	472.235	2	472.235	942.456	n. def.	n. def.	n. def.	0.32957	0.00015564	n. def.	n. def.	n. def.	n. def.	33.598	0.2402	31.957	31.823	32.063	-1.6408								0	0	0	0.0067734	1	17622	114.72	47.922
EDPVAWAR	8	Unmodified	_EDPVAWAR_	0	0	0	0	Q9UGT4	Q9UGT4	SUSD2	Sushi domain-containing protein 2	ISO-MSMS	0	181101_OG_pV_FR3	FR3 pV	472.235	2	472.235	942.456	n. def.	n. def.	n. def.	-0.085956	-4.0592e-05	n. def.	n. def.	n. def.	n. def.	33.858	0.37802	31.918	31.789	32.167	-1.94								0	0	0	0.0068853	1	16246	148.21	65.901
EDPVAWAR	8	Unmodified	_EDPVAWAR_	0	0	0	0	Q9UGT4	Q9UGT4	SUSD2	Sushi domain-containing protein 2	ISO-MSMS	0	181107_SILAC_OG_pIV_FR3	FR3 pIV	472.732	2	472.235	942.456	n. def.	n. def.	n. def.	0.13254	6.259e-05	n. def.	n. def.	n. def.	n. def.	33.079	0.42831	31.87	31.695	32.123	-1.2088								0	0	0	0.014572	1	16582	94.006	27.577
FFTDYGCDMEQGSVCTYHPGAVHCVR	26	Unmodified	_FFTDYGCDMEQGSVCTYHPGAVHCVR_	0	0	0	0	Q9UGT4	Q9UGT4	SUSD2	Sushi domain-containing protein 2	ISO-MSMS	0	181022_OG_pIII_FR8	FR8 pIII	774.577	4	774.074	3092.27	n. def.	n. def.	n. def.	-0.69052	-0.00053451	n. def.	n. def.	n. def.	n. def.	36.334	1.1994	34.144	33.919	35.118	-2.1904								0	0	0	1.5684e-20	2	16649	174	161.92
FFTDYGCDMEQGSVCTYHPGAVHCVR	26	Unmodified	_FFTDYGCDMEQGSVCTYHPGAVHCVR_	0	0	0	0	Q9UGT4	Q9UGT4	SUSD2	Sushi domain-containing protein 2	ISO-MSMS	0	180921_prapII_OG_FR8	FR8 pII	774.325	4	774.074	3092.27	n. def.	n. def.	n. def.	-0.45736	-0.00035403	n. def.	n. def.	n. def.	n. def.	33.829	1.4116	34.051	33.736	35.148	0.22248								0	0	0	6.2804e-15	2	13639	159.1	149.04
FFTDYGCDMEQGSVCTYHPGAVHCVR	26	Unmodified	_FFTDYGCDMEQGSVCTYHPGAVHCVR_	0	0	0	0	Q9UGT4	Q9UGT4	SUSD2	Sushi domain-containing protein 2	ISO-MSMS	0	180917_prapI_OG_FR9	FR9 pI	1032.43	3	1031.76	3092.27	n. def.	n. def.	n. def.	-0.85991	-0.00088723	n. def.	n. def.	n. def.	n. def.	33.627	0.70174	34.043	33.903	34.604	0.41567								0	0	0	4.1329e-10	1	13642	142.89	132.92
FFTDYGCDMEQGSVCTYHPGAVHCVR	26	Unmodified	_FFTDYGCDMEQGSVCTYHPGAVHCVR_	0	0	0	0	Q9UGT4	Q9UGT4	SUSD2	Sushi domain-containing protein 2	ISO-MSMS	0	181101_OG_pV_FR9	FR9 pV	774.325	4	774.074	3092.27	n. def.	n. def.	n. def.	-0.71569	-0.000554	n. def.	n. def.	n. def.	n. def.	36.508	0.76817	34.194	33.933	34.701	-2.3137								0	0	0	4.3948e-10	1	15225	122.35	110.27
FFTDYGCDMEQGSVCTYHPGAVHCVR	26	Unmodified	_FFTDYGCDMEQGSVCTYHPGAVHCVR_	0	0	0	0	Q9UGT4	Q9UGT4	SUSD2	Sushi domain-containing protein 2	ISO-MSMS	0	181107_SILAC_OG_pIV_FR9	FR9 pIV	774.325	4	774.074	3092.27	n. def.	n. def.	n. def.	-0.24924	-0.00019293	n. def.	n. def.	n. def.	n. def.	35.532	0.74033	34.174	34.004	34.744	-1.3579								0	0	0	7.4713e-10	1	8239	129.43	117.69
FKDSIQTLGHVDSSGQVHCVSPLLYESGR	29	Unmodified	_FKDSIQTLGHVDSSGQVHCVSPLLYESGR_	0	0	0	1	Q9UGT4	Q9UGT4	SUSD2	Sushi domain-containing protein 2	MULTI-MSMS		181101_OG_pV_FR15	FR15 pV	805.4	4	804.899	3215.57	67948.2	0.010482	8.4366e-06	-0.040643	-3.2714e-05	-0.030162	-2.4277e-05	805.15	808.16	37.058	0.69085	34.751	34.469	35.16	-2.3068					162	27	13	0	0	0	5.3556e-11	1	19952	98.073	86.762
FKDSIQTLGHVDSSGQVHCVSPLLYESGR	29	Unmodified	_FKDSIQTLGHVDSSGQVHCVSPLLYESGR_	0	0	0	1	Q9UGT4	Q9UGT4	SUSD2	Sushi domain-containing protein 2	MULTI-MSMS		180917_prapI_OG_FR15	FR15 pI	805.148	4	804.899	3215.57	67196.5	-0.0022136	-1.7817e-06	-0.93238	-0.00075047	-0.93459	-0.00075225	805.149	808.159	34.24	0.86309	34.543	34.372	35.235	0.30299					177	36	10	0	0	0	9.289e-07	2	12477	83.236	58.777
FKDSIQTLGHVDSSGQVHCVSPLLYESGR	29	Unmodified	_FKDSIQTLGHVDSSGQVHCVSPLLYESGR_	0	0	0	1	Q9UGT4	Q9UGT4	SUSD2	Sushi domain-containing protein 2	ISO-MSMS	0	181107_SILAC_OG_pIV_FR15	FR15 pIV	805.15	4	804.899	3215.57	n. def.	n. def.	n. def.	-0.34576	-0.0002783	n. def.	n. def.	n. def.	n. def.	36.258	0.78792	34.748	34.552	35.34	-1.5096								0	0	0	2.7995e-06	1	7019	84.107	60.012
FKDSIQTLGHVDSSGQVHCVSPLLYESGR	29	Unmodified	_FKDSIQTLGHVDSSGQVHCVSPLLYESGR_	0	0	0	1	Q9UGT4	Q9UGT4	SUSD2	Sushi domain-containing protein 2	MULTI-MSMS		181022_OG_pIII_FR15	FR15 pIII	808.161	4	804.899	3215.57	67405.2	2.3033	0.0018539	-0.44596	-0.00035895	1.8574	0.001495	805.15	808.159	36.847	1.1567	34.709	34.336	35.493	-2.1376					325	52	13	0	0	0	7.7417e-06	3	23179	79.512	54.237
FKDSIQTLGHVDSSGQVHCVSPLLYESGR	29	Unmodified	_FKDSIQTLGHVDSSGQVHCVSPLLYESGR_	0	0	0	1	Q9UGT4	Q9UGT4	SUSD2	Sushi domain-containing protein 2	ISO-MSMS	0	180921_prapII_OG_FR15	FR15 pII	805.401	4	804.899	3215.57	n. def.	n. def.	n. def.	-0.68388	-0.00055046	n. def.	n. def.	n. def.	n. def.	34.308	0.91753	34.599	34.405	35.322	0.29109								0	0	0	5.5879e-05	2	15162	75.939	58.411
FLTHTHGLLGTLNNDPTDDFTLHSGR	26	Unmodified	_FLTHTHGLLGTLNNDPTDDFTLHSGR_	0	0	0	0	Q9UGT4	Q9UGT4	SUSD2	Sushi domain-containing protein 2	ISO-MSMS	0	181022_OG_pIII_FR12	FR12 pIII	961.145	3	960.474	2878.4	n. def.	n. def.	n. def.	-0.19443	-0.00018675	n. def.	n. def.	n. def.	n. def.	38.911	0.85273	36.753	36.587	37.439	-2.1579								0	0	0	1.8495e-27	1	18465	180.68	153.19
FLTHTHGLLGTLNNDPTDDFTLHSGR	26	Unmodified	_FLTHTHGLLGTLNNDPTDDFTLHSGR_	0	0	0	0	Q9UGT4	Q9UGT4	SUSD2	Sushi domain-containing protein 2	ISO-MSMS	0	180921_prapII_OG_FR12	FR12 pII	720.859	4	720.607	2878.4	n. def.	n. def.	n. def.	-0.041991	-3.0259e-05	n. def.	n. def.	n. def.	n. def.	36.128	0.8126	36.328	36.207	37.02	0.19988								0	0	0	2.8607e-20	2	16413	169.33	138.35
FLTHTHGLLGTLNNDPTDDFTLHSGR	26	Unmodified	_FLTHTHGLLGTLNNDPTDDFTLHSGR_	0	0	0	0	Q9UGT4	Q9UGT4	SUSD2	Sushi domain-containing protein 2	ISO-MSMS	0	180917_prapI_OG_FR12	FR12 pI	721.109	4	720.607	2878.4	n. def.	n. def.	n. def.	-0.23358	-0.00016832	n. def.	n. def.	n. def.	n. def.	35.96	0.68106	36.193	36.011	36.692	0.23331								0	0	0	5.7376e-10	1	16052	124.66	98.655
FLTHTHGLLGTLNNDPTDDFTLHSGR	26	Unmodified	_FLTHTHGLLGTLNNDPTDDFTLHSGR_	0	0	0	0	Q9UGT4	Q9UGT4	SUSD2	Sushi domain-containing protein 2	ISO-MSMS	0	181101_OG_pV_FR12	FR12 pV	720.858	4	720.607	2878.4	n. def.	n. def.	n. def.	0.021053	1.5171e-05	n. def.	n. def.	n. def.	n. def.	39.303	0.88098	37.061	36.884	37.765	-2.2415								0	0	0	8.9617e-10	1	20570	134.42	106.47
FLTHTHGLLGTLNNDPTDDFTLHSGR	26	Unmodified	_FLTHTHGLLGTLNNDPTDDFTLHSGR_	0	0	0	0	Q9UGT4	Q9UGT4	SUSD2	Sushi domain-containing protein 2	ISO-MSMS	0	181107_SILAC_OG_pIV_FR12	FR12 pIV	721.373	4	720.607	2878.4	n. def.	n. def.	n. def.	-0.28185	-0.0002031	n. def.	n. def.	n. def.	n. def.	38.334	0.72726	36.661	36.394	37.122	-1.6727								0	0	0	1.0312e-09	2	8980	110.1	82.378
GEYVLLEAALTDLR	14	Unmodified	_GEYVLLEAALTDLR_	0	0	0	0	Q9UGT4	Q9UGT4	SUSD2	Sushi domain-containing protein 2	ISO-MSMS	0	181022_OG_pIII_FR3	FR3 pIII	781.927	2	781.925	1561.84	n. def.	n. def.	n. def.	-0.016283	-1.2732e-05	n. def.	n. def.	n. def.	n. def.	50.598	0.32658	48.758	48.637	48.963	-1.8407								0	0	0	1.1909e-46	1	37090	224.66	183.26
GEYVLLEAALTDLR	14	Unmodified	_GEYVLLEAALTDLR_	0	0	0	0	Q9UGT4	Q9UGT4	SUSD2	Sushi domain-containing protein 2	ISO-MSMS	0	181101_OG_pV_FR3	FR3 pV	781.925	2	781.925	1561.84	n. def.	n. def.	n. def.	-0.12004	-9.3859e-05	n. def.	n. def.	n. def.	n. def.	50.89	0.38116	48.553	48.408	48.79	-2.3371								0	0	0	1.4664e-20	1	36159	199.8	165.11
GEYVLLEAALTDLR	14	Unmodified	_GEYVLLEAALTDLR_	0	0	0	0	Q9UGT4	Q9UGT4	SUSD2	Sushi domain-containing protein 2	ISO-MSMS	0	180917_prapI_OG_FR3	FR3 pI	781.925	2	781.925	1561.84	n. def.	n. def.	n. def.	0.38427	0.00030047	n. def.	n. def.	n. def.	n. def.	49.014	0.70812	49.131	49.025	49.733	0.11728								0	0	0	6.3914e-14	1	31139	187.85	140.67
GEYVLLEAALTDLR	14	Unmodified	_GEYVLLEAALTDLR_	0	0	0	0	Q9UGT4	Q9UGT4	SUSD2	Sushi domain-containing protein 2	ISO-MSMS	0	180921_prapII_OG_FR2	FR2 pII	782.426	2	781.925	1561.84	n. def.	n. def.	n. def.	0.36204	0.00028309	n. def.	n. def.	n. def.	n. def.	49.241	0.42834	49.155	49.026	49.455	-0.085831								0	0	0	1.2798e-13	1	32283	185.25	140.83
GEYVLLEAALTDLR	14	Unmodified	_GEYVLLEAALTDLR_	0	0	0	0	Q9UGT4	Q9UGT4	SUSD2	Sushi domain-containing protein 2	ISO-MSMS	0	181107_SILAC_OG_pIV_FR4	FR4 pIV	781.925	2	781.925	1561.84	n. def.	n. def.	n. def.	0.13299	0.00010399	n. def.	n. def.	n. def.	n. def.	50.333	0.49192	48.682	48.556	49.048	-1.6508								0	0	0	3.6863e-08	1	38878	168.85	135.1
GHDWGAPPFR	10	Unmodified	_GHDWGAPPFR_	0	0	0	0	Q9UGT4	Q9UGT4	SUSD2	Sushi domain-containing protein 2	MULTI-MSMS		181101_OG_pV_FR18	FR18 pV	570.273	2	570.273	1138.53	82307.9	0.013866	7.9072e-06	0.45662	0.0002604	0.47048	0.0002683	570.273	573.283	32.758	0.85995	30.71	30.38	31.24	-2.0488					120	36	8	0	0	0	1.0559e-05	1	12734	172.14	172.14
GHDWGAPPFR	10	Unmodified	_GHDWGAPPFR_	0	0	0	0	Q9UGT4	Q9UGT4	SUSD2	Sushi domain-containing protein 2	ISO-MSMS	0	181022_OG_pIII_FR18	FR18 pIII	570.274	2	570.273	1138.53	n. def.	n. def.	n. def.	0.40362	0.00023017	n. def.	n. def.	n. def.	n. def.	32.61	0.66636	30.676	30.482	31.149	-1.9345								0	0	0	0.00014016	1	22964	157.58	111.19
GHDWGAPPFR	10	Unmodified	_GHDWGAPPFR_	0	0	0	0	Q9UGT4	Q9UGT4	SUSD2	Sushi domain-containing protein 2	MULTI-MSMS		181107_SILAC_OG_pIV_FR18	FR18 pIV	1139.54	1	1139.54	1138.53	55627	-0.034727	-3.9573e-05	-0.26549	-0.00030254	-0.30022	-0.00034211	1139.54	1145.56	31.886	1.111	30.662	30.454	31.565	-1.2246					277	98	8	0	0	0	0.00076108	1	8479	151.04	86.232
GMFLSVAAGDR	11	Unmodified	_GMFLSVAAGDR_	0	0	0	0	Q9UGT4	Q9UGT4	SUSD2	Sushi domain-containing protein 2	ISO-MSMS	0	181107_SILAC_OG_pIV_FR13	FR13 pIV	562.282	2	562.282	1122.55	n. def.	n. def.	n. def.	-0.10001	-5.6236e-05	n. def.	n. def.	n. def.	n. def.	38.298	0.42206	36.68	36.51	36.933	-1.6187								0	0	0	0.0025469	1	7731	117.81	68.37
GMFLSVAAGDR	11	Unmodified	_GMFLSVAAGDR_	0	0	0	0	Q9UGT4	Q9UGT4	SUSD2	Sushi domain-containing protein 2	ISO-MSMS	0	181101_OG_pV_FR13	FR13 pV	562.282	2	562.282	1122.55	n. def.	n. def.	n. def.	-0.4067	-0.00022868	n. def.	n. def.	n. def.	n. def.	39.008	0.40603	36.764	36.616	37.022	-2.244								0	0	0	0.0064598	1	22060	96.034	59.638
GMFLSVAAGDR	11	Unmodified	_GMFLSVAAGDR_	0	0	0	0	Q9UGT4	Q9UGT4	SUSD2	Sushi domain-containing protein 2	ISO-MSMS	0	181022_OG_pIII_FR13	FR13 pIII	562.284	2	562.282	1122.55	n. def.	n. def.	n. def.	0.012508	7.0328e-06	n. def.	n. def.	n. def.	n. def.	38.923	0.3534	36.74	36.632	36.985	-2.1831								0	0	0	0.0067793	1	19434	94.309	63.236
GMFLSVAAGDR	11	Unmodified	_GMFLSVAAGDR_	0	0	0	0	Q9UGT4	Q9UGT4	SUSD2	Sushi domain-containing protein 2	ISO-MSMS	0	180917_prapI_OG_FR13	FR13 pI	562.281	2	562.282	1122.55	n. def.	n. def.	n. def.	-0.25301	-0.00014226	n. def.	n. def.	n. def.	n. def.	36.502	0.51554	36.615	36.408	36.923	0.11302								0	0	0	0.017144	1	16713	81.525	40.747
GMFLSVAAGDR	11	Unmodified	_GMFLSVAAGDR_	0	0	0	0	Q9UGT4	Q9UGT4	SUSD2	Sushi domain-containing protein 2	ISO-MSMS	0	180921_prapII_OG_FR12	FR12 pII	562.282	2	562.282	1122.55	n. def.	n. def.	n. def.	0.091707	5.1565e-05	n. def.	n. def.	n. def.	n. def.	36.476	0.396	36.575	36.524	36.92	0.099682								0	0	0	0.028239	1	16806	76.17	17.574
GNTHVWGAQP	10	Unmodified	_GNTHVWGAQP_	0	0	0	0	Q9UGT4	Q9UGT4	SUSD2	Sushi domain-containing protein 2	ISO-MSMS	-1	181022_OG_pIII_FR18	FR18 pIII	1066.51	1	1066.51	1065.5	n. def.	n. def.	n. def.	0.012473	1.3303e-05	n. def.	n. def.	n. def.	n. def.	29.562	0.66303	27.823	27.602	28.265	-1.7389								0	0	0	0.0034854	1	20255	117.81	74.565
GNTHVWGAQP	10	Unmodified	_GNTHVWGAQP_	0	0	0	0	Q9UGT4	Q9UGT4	SUSD2	Sushi domain-containing protein 2	ISO-MSMS	-1	181107_SILAC_OG_pIV_FR18	FR18 pIV	1066.51	1	1066.51	1065.5	n. def.	n. def.	n. def.	0.0018631	1.987e-06	n. def.	n. def.	n. def.	n. def.	28.692	1.1869	27.568	27.313	28.5	-1.1244								0	0	0	0.036023	1	6412	80.455	49.165
GTGLTAVAVQEGNSDVVEVR	20	Unmodified	_GTGLTAVAVQEGNSDVVEVR_	0	0	0	0	Q9UGT4	Q9UGT4	SUSD2	Sushi domain-containing protein 2	ISO-MSMS	0	180921_prapII_OG_FR3	FR3 pII	1001.52	2	1001.02	2000.02	n. def.	n. def.	n. def.	0.0098664	9.8764e-06	n. def.	n. def.	n. def.	n. def.	35.882	0.95889	36.041	35.897	36.856	0.15881								0	0	0	7.4858e-88	2	15270	323.16	245.41
GTGLTAVAVQEGNSDVVEVR	20	Unmodified	_GTGLTAVAVQEGNSDVVEVR_	0	0	0	0	Q9UGT4	Q9UGT4	SUSD2	Sushi domain-containing protein 2	ISO-MSMS	0	181022_OG_pIII_FR3	FR3 pIII	1001.02	2	1001.02	2000.02	n. def.	n. def.	n. def.	0.30612	0.00030643	n. def.	n. def.	n. def.	n. def.	37.695	0.85063	35.955	35.732	36.583	-1.7401								0	0	0	6.5948e-61	2	22420	305.98	231.02
GTGLTAVAVQEGNSDVVEVR	20	Unmodified	_GTGLTAVAVQEGNSDVVEVR_	0	0	0	0	Q9UGT4	Q9UGT4	SUSD2	Sushi domain-containing protein 2	ISO-MSMS	0	180917_prapI_OG_FR3	FR3 pI	1001.52	2	1001.02	2000.02	n. def.	n. def.	n. def.	0.42175	0.00042217	n. def.	n. def.	n. def.	n. def.	35.638	1.058	36.055	35.914	36.972	0.41735								0	0	0	2.5534e-25	1	15710	260.29	208.31
GTGLTAVAVQEGNSDVVEVR	20	Unmodified	_GTGLTAVAVQEGNSDVVEVR_	0	0	0	0	Q9UGT4	Q9UGT4	SUSD2	Sushi domain-containing protein 2	ISO-MSMS	0	181107_SILAC_OG_pIV_FR4	FR4 pIV	1001.02	2	1001.02	2000.02	n. def.	n. def.	n. def.	0.17597	0.00017615	n. def.	n. def.	n. def.	n. def.	37.259	0.35651	36.007	35.87	36.226	-1.2516								0	0	0	6.3681e-19	2	22946	249.82	198.87
GTGLTAVAVQEGNSDVVEVR	20	Unmodified	_GTGLTAVAVQEGNSDVVEVR_	0	0	0	0	Q9UGT4	Q9UGT4	SUSD2	Sushi domain-containing protein 2	ISO-MSMS	0	181101_OG_pV_FR3	FR3 pV	1001.52	2	1001.02	2000.02	n. def.	n. def.	n. def.	0.17747	0.00017765	n. def.	n. def.	n. def.	n. def.	37.935	0.51129	35.895	35.7	36.211	-2.0392								0	0	0	8.3227e-12	2	21112	238.88	185.31
HDPTFEPLFPSETTLNPSLAQEAAK	25	Unmodified	_HDPTFEPLFPSETTLNPSLAQEAAK_	0	0	0	0	Q9UGT4	Q9UGT4	SUSD2	Sushi domain-containing protein 2	ISO-MSMS	0	180921_prapII_OG_FR2	FR2 pII	914.455	3	914.12	2739.34	n. def.	n. def.	n. def.	0.024493	2.2389e-05	n. def.	n. def.	n. def.	n. def.	42.366	0.63126	42.384	42.204	42.836	0.017899								0	0	0	1.3101e-08	1	23961	151.85	126.45
HDPTFEPLFPSETTLNPSLAQEAAK	25	Unmodified	_HDPTFEPLFPSETTLNPSLAQEAAK_	0	0	0	0	Q9UGT4	Q9UGT4	SUSD2	Sushi domain-containing protein 2	ISO-MSMS	0	180917_prapI_OG_FR3	FR3 pI	914.789	3	914.12	2739.34	n. def.	n. def.	n. def.	0.16104	0.00014721	n. def.	n. def.	n. def.	n. def.	42.047	0.90849	42.464	42.305	43.213	0.41735								0	0	0	1.4222e-07	1	23196	110.13	90.593
HDPTFEPLFPSETTLNPSLAQEAAK	25	Unmodified	_HDPTFEPLFPSETTLNPSLAQEAAK_	0	0	0	0	Q9UGT4	Q9UGT4	SUSD2	Sushi domain-containing protein 2	ISO-MSMS	0	181101_OG_pV_FR4	FR4 pV	914.789	3	914.12	2739.34	n. def.	n. def.	n. def.	-0.11788	-0.00010776	n. def.	n. def.	n. def.	n. def.	44.698	0.83025	42.189	41.978	42.808	-2.5091								0	0	0	2.0417e-07	1	27939	130.16	108.82
HDPTFEPLFPSETTLNPSLAQEAAK	25	Unmodified	_HDPTFEPLFPSETTLNPSLAQEAAK_	0	0	0	0	Q9UGT4	Q9UGT4	SUSD2	Sushi domain-containing protein 2	ISO-MSMS	0	181022_OG_pIII_FR3	FR3 pIII	914.457	3	914.12	2739.34	n. def.	n. def.	n. def.	0.010942	1.0003e-05	n. def.	n. def.	n. def.	n. def.	44.262	0.35157	42.322	42.122	42.474	-1.9392								0	0	0	2.059e-07	1	29936	141.69	93.964
HDPTFEPLFPSETTLNPSLAQEAAK	25	Unmodified	_HDPTFEPLFPSETTLNPSLAQEAAK_	0	0	0	0	Q9UGT4	Q9UGT4	SUSD2	Sushi domain-containing protein 2	ISO-MSMS	0	181107_SILAC_OG_pIV_FR5	FR5 pIV	915.124	3	914.12	2739.34	n. def.	n. def.	n. def.	0.16728	0.00015292	n. def.	n. def.	n. def.	n. def.	44.072	0.59402	42.412	42.231	42.825	-1.6602								0	0	0	0.00043994	1	32276	72.271	51.38
IPFTVSLDNGHSFPR	15	Deamidation (NQ)	_IPFTVSLDN(de)GHSFPR_	0	1	0	0	Q9UGT4	Q9UGT4	SUSD2	Sushi domain-containing protein 2	ISO-MSMS	0	181107_SILAC_OG_pIV_FR9	FR9 pIV	563.286	3	563.286	1686.84	n. def.	n. def.	n. def.	-0.29209	-0.00016453	n. def.	n. def.	n. def.	n. def.	40.946	1.2755	39.388	39.065	40.34	-1.5579								0	0	0	1.0094e-10	1	13183	172.85	125.89
IPFTVSLDNGHSFPR	15	Deamidation (NQ)	_IPFTVSLDN(de)GHSFPR_	0	1	0	0	Q9UGT4	Q9UGT4	SUSD2	Sushi domain-containing protein 2	ISO-MSMS	0	181022_OG_pIII_FR9	FR9 pIII	563.287	3	563.286	1686.84	n. def.	n. def.	n. def.	-0.22659	-0.00012764	n. def.	n. def.	n. def.	n. def.	41.54	1.0841	39.43	39.05	40.134	-2.1095								0	0	0	1.0507e-10	1	22677	172.58	129.17
IPFTVSLDNGHSFPR	15	Deamidation (NQ)	_IPFTVSLDN(de)GHSFPR_	0	1	0	0	Q9UGT4	Q9UGT4	SUSD2	Sushi domain-containing protein 2	MULTI-MSMS		181101_OG_pV_FR9	FR9 pV	563.62	3	563.286	1686.84	81006	0.69245	0.00039005	-0.13046	-7.3484e-05	0.56199	0.00031656	563.286	565.292	41.858	0.89272	39.425	39.165	40.058	-2.4324					119	29	7	0	0	0	3.8206e-09	2	20365	198.29	152.01
IPFTVSLDNGHSFPR	15	Unmodified	_IPFTVSLDNGHSFPR_	0	0	0	0	Q9UGT4	Q9UGT4	SUSD2	Sushi domain-containing protein 2	ISO-MSMS	0	180917_prapI_OG_FR18	FR18 pI	563.292	3	562.958	1685.85	n. def.	n. def.	n. def.	-0.37788	-0.00021273	n. def.	n. def.	n. def.	n. def.	37.385	1.0856	37.689	37.362	38.447	0.30405								0	0	0	0.00010388	1	16772	134.4	95.726
IPFTVSLDNGHSFPR	15	Deamidation (NQ)	_IPFTVSLDN(de)GHSFPR_	0	1	0	0	Q9UGT4	Q9UGT4	SUSD2	Sushi domain-containing protein 2	ISO-MSMS	0	180921_prapII_OG_FR9	FR9 pII	563.621	3	563.286	1686.84	n. def.	n. def.	n. def.	0.033884	1.9086e-05	n. def.	n. def.	n. def.	n. def.	39.18	1.4099	39.442	39.164	40.573	0.26199								0	0	0	0.00034272	1	20144	130.66	88.662
LCGDDHFCNFDVAATGSLSTGTATR	25	Unmodified	_LCGDDHFCNFDVAATGSLSTGTATR_	0	0	0	0	Q9UGT4	Q9UGT4	SUSD2	Sushi domain-containing protein 2	ISO-MSMS	0	181101_OG_pV_FR4	FR4 pV	892.062	3	891.727	2672.16	n. def.	n. def.	n. def.	-0.18175	-0.00016208	n. def.	n. def.	n. def.	n. def.	38.837	0.4885	36.527	36.373	36.862	-2.3098								0	0	0	1.242e-07	1	21577	127.16	106.72
LCGDDHFCNFDVAATGSLSTGTATR	25	Unmodified	_LCGDDHFCNFDVAATGSLSTGTATR_	0	0	0	0	Q9UGT4	Q9UGT4	SUSD2	Sushi domain-containing protein 2	ISO-MSMS	0	180921_prapII_OG_FR3	FR3 pII	892.396	3	891.727	2672.16	n. def.	n. def.	n. def.	-0.46484	-0.00041451	n. def.	n. def.	n. def.	n. def.	36.855	0.83755	37.014	36.88	37.717	0.15881								0	0	0	1.479e-07	2	16350	143.47	120.84
LCGDDHFCNFDVAATGSLSTGTATR	25	Unmodified	_LCGDDHFCNFDVAATGSLSTGTATR_	0	0	0	0	Q9UGT4	Q9UGT4	SUSD2	Sushi domain-containing protein 2	ISO-MSMS	0	181022_OG_pIII_FR3	FR3 pIII	892.062	3	891.727	2672.16	n. def.	n. def.	n. def.	-0.45646	-0.00040704	n. def.	n. def.	n. def.	n. def.	38.625	0.90263	36.885	36.722	37.624	-1.7401								0	0	0	1.8395e-07	1	23483	129.4	96.92
LCGDDHFCNFDVAATGSLSTGTATR	25	Unmodified	_LCGDDHFCNFDVAATGSLSTGTATR_	0	0	0	0	Q9UGT4	Q9UGT4	SUSD2	Sushi domain-containing protein 2	ISO-MSMS	0	181107_SILAC_OG_pIV_FR4	FR4 pIV	892.061	3	891.727	2672.16	n. def.	n. def.	n. def.	-0.43043	-0.00038383	n. def.	n. def.	n. def.	n. def.	38.187	0.80013	36.935	36.762	37.562	-1.2516								0	0	0	2.5643e-07	1	24113	105.82	75.349
LCGDDHFCNFDVAATGSLSTGTATR	25	Unmodified	_LCGDDHFCNFDVAATGSLSTGTATR_	0	0	0	0	Q9UGT4	Q9UGT4	SUSD2	Sushi domain-containing protein 2	ISO-MSMS	0	180917_prapI_OG_FR3	FR3 pI	892.06	3	891.727	2672.16	n. def.	n. def.	n. def.	-0.41987	-0.00037441	n. def.	n. def.	n. def.	n. def.	36.685	0.69189	37.102	36.972	37.664	0.41735								0	0	0	3.102e-07	1	16894	134.15	114.77
MQSLQPVVSCGWLAPPPNGQK	21	Deamidation (NQ)	_MQSLQPVVSCGWLAPPPN(de)GQK_	0	1	0	0	Q9UGT4	Q9UGT4	SUSD2	Sushi domain-containing protein 2	ISO-MSMS	0	181107_SILAC_OG_pIV_FR9	FR9 pIV	1148.07	2	1148.07	2294.12	n. def.	n. def.	n. def.	-0.51778	-0.00059445	n. def.	n. def.	n. def.	n. def.	44.243	0.49122	42.485	42.272	42.764	-1.758								0	0	0	2.0772e-61	1	16087	233.28	167.48
MQSLQPVVSCGWLAPPPNGQK	21	Deamidation (NQ)	_MQSLQPVVSCGWLAPPPN(de)GQK_	0	1	0	0	Q9UGT4	Q9UGT4	SUSD2	Sushi domain-containing protein 2	ISO-MSMS	0	180921_prapII_OG_FR9	FR9 pII	1148.57	2	1148.07	2294.12	n. def.	n. def.	n. def.	-0.47114	-0.0005409	n. def.	n. def.	n. def.	n. def.	42.625	0.69881	42.805	42.689	43.388	0.18023								0	0	0	2.3753e-47	1	23676	219.84	159.68
MQSLQPVVSCGWLAPPPNGQK	21	Deamidation (NQ)	_MQSLQPVVSCGWLAPPPN(de)GQK_	0	1	0	0	Q9UGT4	Q9UGT4	SUSD2	Sushi domain-containing protein 2	ISO-MSMS	0	181022_OG_pIII_FR9	FR9 pIII	1148.57	2	1148.07	2294.12	n. def.	n. def.	n. def.	-0.33781	-0.00038783	n. def.	n. def.	n. def.	n. def.	44.495	0.73073	42.185	41.893	42.624	-2.3097								0	0	0	2.2231e-26	2	25578	199.37	138.47
MQSLQPVVSCGWLAPPPNGQK	21	Deamidation (NQ)	_MQSLQPVVSCGWLAPPPN(de)GQK_	0	1	0	0	Q9UGT4	Q9UGT4	SUSD2	Sushi domain-containing protein 2	ISO-MSMS	0	181101_OG_pV_FR8	FR8 pV	1148.57	2	1148.07	2294.12	n. def.	n. def.	n. def.	-0.20935	-0.00024035	n. def.	n. def.	n. def.	n. def.	44.74	0.65572	42.245	41.944	42.599	-2.4948								0	0	0	2.8999e-07	1	21764	161.49	101.41
MQSLQPVVSCGWLAPPPNGQK	21	Deamidation (NQ)	_MQSLQPVVSCGWLAPPPN(de)GQK_	0	1	0	0	Q9UGT4	Q9UGT4	SUSD2	Sushi domain-containing protein 2	ISO-MSMS	0	180917_prapI_OG_FR9	FR9 pI	1148.57	2	1148.07	2294.12	n. def.	n. def.	n. def.	-0.12089	-0.00013879	n. def.	n. def.	n. def.	n. def.	42.696	0.74366	42.911	42.755	43.499	0.21548								0	0	0	0.00011576	1	23087	150.12	102.9
MSSPTDASVICR	12	Oxidation (M)	_M(ox)SSPTDASVICR_	0	0	1	0	Q9UGT4	Q9UGT4	SUSD2	Sushi domain-containing protein 2	ISO-MSMS	0	180917_prapI_OG_FR10	FR10 pI	670.303	2	670.303	1338.59	n. def.	n. def.	n. def.	0.63235	0.00042386	n. def.	n. def.	n. def.	n. def.	27.2	0.73843	27.573	27.407	28.146	0.37292								0	0	0	7.227e-06	1	8146	172.98	108.56
MSSPTDASVICR	12	Unmodified	_MSSPTDASVICR_	0	0	0	0	Q9UGT4	Q9UGT4	SUSD2	Sushi domain-containing protein 2	ISO-MSMS	0	180917_prapI_OG_FR9	FR9 pI	662.305	2	662.305	1322.6	n. def.	n. def.	n. def.	-0.17746	-0.00011753	n. def.	n. def.	n. def.	n. def.	29.489	0.69746	29.905	29.719	30.416	0.41585								0	0	0	8.7203e-05	1	9494	166.07	114.88
MSSPTDASVICR	12	Unmodified	_MSSPTDASVICR_	0	0	0	0	Q9UGT4	Q9UGT4	SUSD2	Sushi domain-containing protein 2	ISO-MSMS	0	181107_SILAC_OG_pIV_FR9	FR9 pIV	662.305	2	662.305	1322.6	n. def.	n. def.	n. def.	-0.51898	-0.00034373	n. def.	n. def.	n. def.	n. def.	30.727	0.74481	29.37	29.183	29.928	-1.3578								0	0	0	0.0010953	1	4101	131.52	91.458
MSSPTDASVICR	12	Unmodified	_MSSPTDASVICR_	0	0	0	0	Q9UGT4	Q9UGT4	SUSD2	Sushi domain-containing protein 2	ISO-MSMS	0	181022_OG_pIII_FR9	FR9 pIII	662.307	2	662.305	1322.6	n. def.	n. def.	n. def.	-0.097582	-6.4629e-05	n. def.	n. def.	n. def.	n. def.	31.312	0.92762	29.203	28.972	29.899	-2.1093								0	0	0	0.0012331	1	12947	142.98	88.26
MSSPTDASVICR	12	Unmodified	_MSSPTDASVICR_	0	0	0	0	Q9UGT4	Q9UGT4	SUSD2	Sushi domain-containing protein 2	ISO-MSMS	0	181101_OG_pV_FR9	FR9 pV	662.306	2	662.305	1322.6	n. def.	n. def.	n. def.	-0.30943	-0.00020494	n. def.	n. def.	n. def.	n. def.	31.458	0.65128	29.145	28.921	29.572	-2.3136								0	0	0	0.0017589	1	10624	112.3	46.83
MSSPTDASVICR	12	Unmodified	_MSSPTDASVICR_	0	0	0	0	Q9UGT4	Q9UGT4	SUSD2	Sushi domain-containing protein 2	ISO-MSMS	0	180921_prapII_OG_FR9	FR9 pII	662.306	2	662.305	1322.6	n. def.	n. def.	n. def.	-0.62801	-0.00041594	n. def.	n. def.	n. def.	n. def.	29.478	0.82557	29.763	29.534	30.36	0.28489								0	0	0	0.0020695	1	10466	109.83	65.453
PAPPSYQR	8	Unmodified	_PAPPSYQR_	0	0	0	0	Q9UGT4	Q9UGT4	SUSD2	Sushi domain-containing protein 2	ISO-MSMS	0	181022_OG_pIII_FR22	FR22 pIII	458.238	2	458.238	914.461	n. def.	n. def.	n. def.	0.198	9.0729e-05	n. def.	n. def.	n. def.	n. def.	23.836	0.57754	22.404	22.269	22.847	-1.432								0	0	0	0.025143	1	14144	82.305	43.499
PAPPSYQR	8	Unmodified	_PAPPSYQR_	0	0	0	0	Q9UGT4	Q9UGT4	SUSD2	Sushi domain-containing protein 2	ISO-MSMS	0	181101_OG_pV_FR22	FR22 pV	458.237	2	458.238	914.461	n. def.	n. def.	n. def.	0.17469	8.005e-05	n. def.	n. def.	n. def.	n. def.	23.207	0.19373	21.81	21.764	21.958	-1.3968								0	0	0	0.078319	1	11332	65.252	36.103
RMQSLQPVVSCGWLAPPPNGQK	22	Deamidation (NQ)	_RMQSLQPVVSCGWLAPPPN(de)GQK_	0	1	0	1	Q9UGT4	Q9UGT4	SUSD2	Sushi domain-containing protein 2	ISO-MSMS	0	180917_prapI_OG_FR20	FR20 pI	818.081	3	817.747	2450.22	n. def.	n. def.	n. def.	0.13457	0.00011004	n. def.	n. def.	n. def.	n. def.	38.055	0.44585	38.468	38.256	38.701	0.41294								0	0	0	4.1053e-05	1	17277	145.19	107.52
RMQSLQPVVSCGWLAPPPNGQK	22	Deamidation (NQ)	_RMQSLQPVVSCGWLAPPPN(de)GQK_	0	1	0	1	Q9UGT4	Q9UGT4	SUSD2	Sushi domain-containing protein 2	ISO-MSMS	0	181022_OG_pIII_FR20	FR20 pIII	818.082	3	817.747	2450.22	n. def.	n. def.	n. def.	0.1604	0.00013117	n. def.	n. def.	n. def.	n. def.	40.093	0.72284	38.056	37.818	38.541	-2.0371								0	0	0	0.00051725	1	29902	95.307	71.297
RMQSLQPVVSCGWLAPPPNGQK	22	Deamidation (NQ)	_RMQSLQPVVSCGWLAPPPN(de)GQK_	0	1	0	1	Q9UGT4	Q9UGT4	SUSD2	Sushi domain-containing protein 2	ISO-MSMS	0	180921_prapII_OG_FR20	FR20 pII	818.082	3	817.747	2450.22	n. def.	n. def.	n. def.	-0.38498	-0.00031482	n. def.	n. def.	n. def.	n. def.	37.998	0.74873	38.409	38.086	38.835	0.41064								0	0	0	0.00084309	1	22309	90.882	52.465
RMQSLQPVVSCGWLAPPPNGQK	22	Deamidation (NQ)	_RMQSLQPVVSCGWLAPPPN(de)GQK_	0	1	0	1	Q9UGT4	Q9UGT4	SUSD2	Sushi domain-containing protein 2	ISO-MSMS	0	181101_OG_pV_FR21	FR21 pV	818.083	3	817.747	2450.22	n. def.	n. def.	n. def.	-0.55459	-0.00045352	n. def.	n. def.	n. def.	n. def.	40.292	0.3228	38.148	38.018	38.341	-2.1441								0	0	0	0.0017548	1	23606	82.034	55.098
WSYLYPLATHIPNSGSFTFTPK	22	Unmodified	_WSYLYPLATHIPNSGSFTFTPK_	0	0	0	0	Q9UGT4	Q9UGT4	SUSD2	Sushi domain-containing protein 2	ISO-MSMS	0	180921_prapII_OG_FR20	FR20 pII	843.429	3	843.093	2526.26	n. def.	n. def.	n. def.	-0.17724	-0.00014943	n. def.	n. def.	n. def.	n. def.	44.945	1.7975	45.256	45.07	46.868	0.31045								0	0	0	1.7429e-05	3	29281	114.1	84.459
WSYLYPLATHIPNSGSFTFTPK	22	Unmodified	_WSYLYPLATHIPNSGSFTFTPK_	0	0	0	0	Q9UGT4	Q9UGT4	SUSD2	Sushi domain-containing protein 2	ISO-MSMS	0	180917_prapI_OG_FR20	FR20 pI	843.429	3	843.093	2526.26	n. def.	n. def.	n. def.	0.1272	0.00010725	n. def.	n. def.	n. def.	n. def.	44.906	0.93565	45.219	45.075	46.011	0.31274								0	0	0	0.00015289	2	23750	97.57	75.971
WSYLYPLATHIPNSGSFTFTPK	22	Deamidation (NQ)	_WSYLYPLATHIPN(de)SGSFTFTPK_	0	1	0	0	Q9UGT4	Q9UGT4	SUSD2	Sushi domain-containing protein 2	ISO-MSMS	0	181105_OG_pV_FR17	FR17 pV	843.756	3	843.421	2527.24	n. def.	n. def.	n. def.	-0.33768	-0.00028481	n. def.	n. def.	n. def.	n. def.	48.574	0.78944	46.445	46.256	47.046	-2.1287								0	0	0	0.001789	1	26481	80.994	57.336
WSYLYPLATHIPNSGSFTFTPK	22	Unmodified	_WSYLYPLATHIPNSGSFTFTPK_	0	0	0	0	Q9UGT4	Q9UGT4	SUSD2	Sushi domain-containing protein 2	ISO-MSMS	0	181022_OG_pIII_FR20	FR20 pIII	1264.64	2	1264.14	2526.26	n. def.	n. def.	n. def.	-1.3446	-0.0016998	n. def.	n. def.	n. def.	n. def.	47.217	0.75113	45.08	44.932	45.683	-2.1373								0	0	0	0.0027033	1	35571	100.68	62.52
WSYLYPLATHIPNSGSFTFTPKPAPPSYQR	30	Deamidation (NQ)	_WSYLYPLATHIPN(de)SGSFTFTPKPAPPSYQR_	0	1	0	1	Q9UGT4	Q9UGT4	SUSD2	Sushi domain-containing protein 2	ISO-MSMS	0	181022_OG_pIII_FR20	FR20 pIII	857.684	4	856.93	3423.69	n. def.	n. def.	n. def.	-0.4404	-0.00037739	n. def.	n. def.	n. def.	n. def.	45.803	0.7182	43.666	43.483	44.201	-2.1373								0	0	0	0.0035034	1	34497	58.47	38.652
WSYLYPLATHIPNSGSFTFTPKPAPPSYQR	30	Deamidation (NQ)	_WSYLYPLATHIPNSGSFTFTPKPAPPSYQ(de)R_	0	1	0	1	Q9UGT4	Q9UGT4	SUSD2	Sushi domain-containing protein 2	ISO-MSMS	0	180921_prapII_OG_FR20	FR20 pII	857.181	4	856.93	3423.69	n. def.	n. def.	n. def.	0.92953	0.00079654	n. def.	n. def.	n. def.	n. def.	43.443	0.40293	43.754	43.64	44.043	0.31044								0	0	0	0.057268	1	27491	47.854	25.131
YGSGQQCCYTADGTQLLTADSSGGSTPDR	29	Unmodified	_YGSGQQCCYTADGTQLLTADSSGGSTPDR_	0	0	0	0	Q9UGT4	Q9UGT4	SUSD2	Sushi domain-containing protein 2	ISO-MSMS	0	181022_OG_pIII_FR2	FR2 pIII	1018.77	3	1018.43	3052.28	n. def.	n. def.	n. def.	-0.27055	-0.00027554	n. def.	n. def.	n. def.	n. def.	36.841	0.66279	35.099	34.724	35.387	-1.7414								0	0	0	4.3873e-35	1	19150	189.11	172.31
YGSGQQCCYTADGTQLLTADSSGGSTPDR	29	Unmodified	_YGSGQQCCYTADGTQLLTADSSGGSTPDR_	0	0	0	0	Q9UGT4	Q9UGT4	SUSD2	Sushi domain-containing protein 2	ISO-MSMS	0	180921_prapII_OG_FR1	FR1 pII	1018.77	3	1018.43	3052.28	n. def.	n. def.	n. def.	0.11376	0.00011586	n. def.	n. def.	n. def.	n. def.	35.297	0.91978	35.262	35.137	36.057	-0.035484								0	0	0	5.1051e-15	1	12327	140.71	122.92
YGSGQQCCYTADGTQLLTADSSGGSTPDR	29	Unmodified	_YGSGQQCCYTADGTQLLTADSSGGSTPDR_	0	0	0	0	Q9UGT4	Q9UGT4	SUSD2	Sushi domain-containing protein 2	ISO-MSMS	0	181107_SILAC_OG_pIV_FR2	FR2 pIV	1019.1	3	1018.43	3052.28	n. def.	n. def.	n. def.	-0.57234	-0.00058289	n. def.	n. def.	n. def.	n. def.	36.579	0.41554	35.185	35.042	35.458	-1.3945								0	0	0	4.5956e-13	1	19594	108.88	87.033
YGSGQQCCYTADGTQLLTADSSGGSTPDR	29	Unmodified	_YGSGQQCCYTADGTQLLTADSSGGSTPDR_	0	0	0	0	Q9UGT4	Q9UGT4	SUSD2	Sushi domain-containing protein 2	ISO-MSMS	0	181101_OG_pV_FR2	FR2 pV	1018.77	3	1018.43	3052.28	n. def.	n. def.	n. def.	-0.58937	-0.00060024	n. def.	n. def.	n. def.	n. def.	36.956	0.49174	34.99	34.855	35.347	-1.9654								0	0	0	7.7746e-13	1	17549	104.65	87.494
YGSGQQCCYTADGTQLLTADSSGGSTPDRGHDWGAPPFR	39	Unmodified	_YGSGQQCCYTADGTQLLTADSSGGSTPDRGHDWGAPPFR_	0	0	0	1	Q9UGT4	Q9UGT4	SUSD2	Sushi domain-containing protein 2	ISO-MSMS	0	180921_prapII_OG_FR4	FR4 pII	1044.46	4	1044.21	4172.8	n. def.	n. def.	n. def.	-0.70388	-0.00073499	n. def.	n. def.	n. def.	n. def.	37.267	0.55365	37.358	37.185	37.739	0.090176								0	0	0	1.8851e-18	1	16904	95.541	82.651
YGSGQQCCYTADGTQLLTADSSGGSTPDRGHDWGAPPFR	39	Unmodified	_YGSGQQCCYTADGTQLLTADSSGGSTPDRGHDWGAPPFR_	0	0	0	1	Q9UGT4	Q9UGT4	SUSD2	Sushi domain-containing protein 2	ISO-MSMS	0	180917_prapI_OG_FR3	FR3 pI	1044.46	4	1044.21	4172.8	n. def.	n. def.	n. def.	-0.28593	-0.00029857	n. def.	n. def.	n. def.	n. def.	36.997	0.50731	37.414	37.265	37.772	0.41735								0	0	0	3.8906e-13	1	17206	89.936	73.424
YGSGQQCCYTADGTQLLTADSSGGSTPDRGHDWGAPPFR	39	Unmodified	_YGSGQQCCYTADGTQLLTADSSGGSTPDRGHDWGAPPFR_	0	0	0	1	Q9UGT4	Q9UGT4	SUSD2	Sushi domain-containing protein 2	ISO-MSMS	0	181022_OG_pIII_FR4	FR4 pIII	1044.71	4	1044.21	4172.8	n. def.	n. def.	n. def.	-0.22175	-0.00023155	n. def.	n. def.	n. def.	n. def.	39.057	0.53064	37.034	36.815	37.345	-2.0234								0	0	0	5.5599e-09	1	24224	78.254	64.613
YLAGSTIYFHCDNGYSLAGAETSTCQADGTWSSPTPK	37	Unmodified	_YLAGSTIYFHCDNGYSLAGAETSTCQADGTWSSPTPK_	0	0	0	0	Q9UGT4	Q9UGT4	SUSD2	Sushi domain-containing protein 2	ISO-MSMS	0	181022_OG_pIII_FR4	FR4 pIII	1004.7	4	1004.2	4012.75	n. def.	n. def.	n. def.	0.285	0.00028619	n. def.	n. def.	n. def.	n. def.	41.594	0.23177	39.571	39.449	39.681	-2.0234								0	0	0	1.3397e-08	1	27091	76.261	62.459
[truncated: 16 more columns]

## Sheet: ENPP1
Sequence	Length	Modifications	Modified sequence	Acetyl (Protein N-term)	Deamidation (NQ)	Oxidation (M)	Missed cleavages	Proteins	Leading proteins	Gene names	Protein names	Type	Labeling State	Raw file	Experiment	MS/MS m/z	Charge	m/z	Mass	Resolution	Uncalibrated - Calibrated m/z [ppm]	Uncalibrated - Calibrated m/z [Da]	Mass error [ppm]	Mass error [Da]	Uncalibrated mass error [ppm]	Uncalibrated mass error [Da]	Max intensity m/z 0	Max intensity m/z 1	Retention time	Retention length	Calibrated retention time	Calibrated retention time start	Calibrated retention time finish	Retention time calibration	Match time difference	Match m/z difference	Match q-value	Match score	Number of data points	Number of scans	Number of isotopic peaks	PIF	Fraction of total spectrum	Base peak fraction	PEP	MS/MS count	MS/MS scan number	Score	Delta score
AEYLHTWGGLLPVISK	16	Unmodified	_AEYLHTWGGLLPVISK_	0	0	0	0	P22413	P22413	ENPP1	Ectonucleotide pyrophosphatase/phosphodiesterase family member 1;Alkaline phosphodiesterase I;Nucleotide pyrophosphatase	MULTI-MSMS		180921_prapII_OG_FR18	FR18 pII	595.664	3	595.33	1782.97	79735.3	0.56909	0.0003388	-0.42748	-0.00025449	0.14161	8.4307e-05	595.664	597.67	42.476	0.65048	42.799	42.606	43.257	0.32272					148	27	8	0	0	0	0.0010001	1	25001	85.636	85.636
AEYLHTWGGLLPVISK	16	Unmodified	_AEYLHTWGGLLPVISK_	0	0	0	0	P22413	P22413	ENPP1	Ectonucleotide pyrophosphatase/phosphodiesterase family member 1;Alkaline phosphodiesterase I;Nucleotide pyrophosphatase	MULTI-MSMS		181101_OG_pV_FR18	FR18 pV	595.33	3	595.33	1782.97	80059.8	0.30589	0.00018211	0.14622	8.7051e-05	0.45212	0.00026916	595.664	597.336	45.336	0.66507	42.888	42.552	43.217	-2.4479					120	28	8	0	0	0	1.4543e-06	2	23960	123.76	106.27
AEYLHTWGGLLPVISK	16	Unmodified	_AEYLHTWGGLLPVISK_	0	0	0	0	P22413	P22413	ENPP1	Ectonucleotide pyrophosphatase/phosphodiesterase family member 1;Alkaline phosphodiesterase I;Nucleotide pyrophosphatase	MULTI-MSMS		180917_prapI_OG_FR18	FR18 pI	595.329	3	595.33	1782.97	80555.7	-0.69372	-0.00041299	-0.031041	-1.848e-05	-0.72476	-0.00043147	595.329	597.67	42.497	0.68521	42.799	42.665	43.35	0.30111					92	23	6	0	0	0	3.3985e-08	1	22074	142.57	142.57
DTSQTPLHCENLDTLAFILPHR	22	Unmodified	_DTSQTPLHCENLDTLAFILPHR_	0	0	0	0	P22413	P22413	ENPP1	Ectonucleotide pyrophosphatase/phosphodiesterase family member 1;Alkaline phosphodiesterase I;Nucleotide pyrophosphatase	MULTI-MSMS		181022_OG_pIII_FR9	FR9 pIII	645.575	4	645.323	2577.26	76451.3	1.7921	0.0011565	-0.025384	-1.6381e-05	1.7667	0.0011401	645.574	646.828	45.545	0.80215	43.235	42.949	43.751	-2.3097					132	29	8	0	0	0	7.4677e-06	2	26605	93.776	70.175
DTSQTPLHCENLDTLAFILPHR	22	Unmodified	_DTSQTPLHCENLDTLAFILPHR_	0	0	0	0	P22413	P22413	ENPP1	Ectonucleotide pyrophosphatase/phosphodiesterase family member 1;Alkaline phosphodiesterase I;Nucleotide pyrophosphatase	MULTI-MSMS		180917_prapI_OG_FR9	FR9 pI	645.323	4	645.323	2577.26	76869.4	0.16177	0.0001044	-1.1339	-0.00073173	-0.97212	-0.00062733	645.323	646.828	43.137	0.68349	43.352	43.173	43.856	0.21548					115	26	10	0	0	0	1.2859e-05	2	23622	95.307	75.488
DTSQTPLHCENLDTLAFILPHR	22	Unmodified	_DTSQTPLHCENLDTLAFILPHR_	0	0	0	0	P22413	P22413	ENPP1	Ectonucleotide pyrophosphatase/phosphodiesterase family member 1;Alkaline phosphodiesterase I;Nucleotide pyrophosphatase	MULTI-MSMS		180921_prapII_OG_FR9	FR9 pII	646.077	4	645.323	2577.26	75852.8	0.78867	0.00050895	-0.20501	-0.0001323	0.58366	0.00037665	645.574	647.33	43.139	0.42537	43.32	43.112	43.538	0.18023					120	19	10	0	0	0	1.5478e-05	2	24288	92.993	71.427
DTSQTPLHCENLDTLAFILPHR	22	Unmodified	_DTSQTPLHCENLDTLAFILPHR_	0	0	0	0	P22413	P22413	ENPP1	Ectonucleotide pyrophosphatase/phosphodiesterase family member 1;Alkaline phosphodiesterase I;Nucleotide pyrophosphatase	MULTI-MSMS		181101_OG_pV_FR9	FR9 pV	647.08	4	645.323	2577.26	76749.9	0.49789	0.0003213	-0.155	-0.00010002	0.34289	0.00022128	645.574	647.079	45.894	0.46986	43.181	42.95	43.42	-2.7138					80	14	8	0	0	0	1.3285e-05	3	24158	88.282	59.836
DTSQTPLHCENLDTLAFILPHR	22	Unmodified	_DTSQTPLHCENLDTLAFILPHR_	0	0	0	0	P22413	P22413	ENPP1	Ectonucleotide pyrophosphatase/phosphodiesterase family member 1;Alkaline phosphodiesterase I;Nucleotide pyrophosphatase	MULTI-MSMS		180921_prapII_OG_FR8	FR8 pII	645.323	4	645.323	2577.26	75821.9	0.46017	0.00029696	-0.47432	-0.00030609	-0.014148	-9.1298e-06	645.574	647.33	43.096	0.52713	43.218	43.001	43.528	0.12148					111	26	10	0	0	0	1.5685e-05	1	22582	104.68	77.066
DTSQTPLHCENLDTLAFILPHR	22	Unmodified	_DTSQTPLHCENLDTLAFILPHR_	0	0	0	0	P22413	P22413	ENPP1	Ectonucleotide pyrophosphatase/phosphodiesterase family member 1;Alkaline phosphodiesterase I;Nucleotide pyrophosphatase	MULTI-MSMS		181107_SILAC_OG_pIV_FR9	FR9 pIV	645.323	4	645.323	2577.26	76158.3	-0.17625	-0.00011374	-0.55053	-0.00035527	-0.72679	-0.00046901	645.574	647.079	45.024	0.57452	43.266	42.918	43.492	-1.758					116	19	10	0	0	0	3.5581e-05	1	16754	75.608	47.66
HDSSWVEELLMLHR	14	Unmodified	_HDSSWVEELLMLHR_	0	0	0	0	P22413	P22413	ENPP1	Ectonucleotide pyrophosphatase/phosphodiesterase family member 1;Alkaline phosphodiesterase I;Nucleotide pyrophosphatase	MULTI-MSMS		181107_SILAC_OG_pIV_FR8	FR8 pIV	584.623	3	584.623	1750.85	80508.1	-0.013811	-8.0744e-06	-0.62204	-0.00036366	-0.63586	-0.00037174	584.957	586.629	44.905	0.39973	43.056	42.895	43.294	-1.8488					70	17	7	0	0	0	2.8812e-05	1	17142	137.09	117.25
ILAVLQWLQLPK	12	Unmodified	_ILAVLQWLQLPK_	0	0	0	0	P22413	P22413	ENPP1	Ectonucleotide pyrophosphatase/phosphodiesterase family member 1;Alkaline phosphodiesterase I;Nucleotide pyrophosphatase	MULTI-MSMS		180917_prapI_OG_FR21	FR21 pI	711.448	2	711.448	1420.88	73635.8	0.33413	0.00023771	0.042665	3.0354e-05	0.37679	0.00026807	711.949	714.458	50.764	0.50096	50.999	50.903	51.404	0.23503					127	29	7	0	0	0	2.8151e-07	2	27870	200.54	168.6
ILAVLQWLQLPK	12	Unmodified	_ILAVLQWLQLPK_	0	0	0	0	P22413	P22413	ENPP1	Ectonucleotide pyrophosphatase/phosphodiesterase family member 1;Alkaline phosphodiesterase I;Nucleotide pyrophosphatase	MULTI-MSMS		180921_prapII_OG_FR21	FR21 pII	714.459	2	711.448	1420.88	72943.7	0.72337	0.00051464	0.72507	0.00051585	1.4484	0.0010305	711.448	714.458	50.812	0.31864	51.101	51.025	51.344	0.28854					48	12	7	0	0	0	2.3044e-05	2	32703	159.58	126.44
ITDVEHITGLSFYQQR	16	Unmodified	_ITDVEHITGLSFYQQR_	0	0	0	0	P22413	P22413	ENPP1	Ectonucleotide pyrophosphatase/phosphodiesterase family member 1;Alkaline phosphodiesterase I;Nucleotide pyrophosphatase	MULTI-MSMS		181022_OG_pIII_FR9	FR9 pIII	636.663	3	636.327	1905.96	77472.7	2.255	0.0014349	-0.16806	-0.00010694	2.0869	0.001328	636.661	638.333	39.907	0.52106	37.698	37.563	38.084	-2.2097					103	24	8	0	0	0	2.6853e-06	2	21292	122.12	100.88
ITDVEHITGLSFYQQR	16	Unmodified	_ITDVEHITGLSFYQQR_	0	0	0	0	P22413	P22413	ENPP1	Ectonucleotide pyrophosphatase/phosphodiesterase family member 1;Alkaline phosphodiesterase I;Nucleotide pyrophosphatase	MULTI-MSMS		180917_prapI_OG_FR9	FR9 pI	636.66	3	636.327	1905.96	75869.5	0.064818	4.1245e-05	-0.22948	-0.00014602	-0.16466	-0.00010478	636.661	638.333	37.612	0.49769	37.927	37.711	38.208	0.31547					87	17	9	0	0	0	7.6726e-08	2	17899	151.38	124.54
ITDVEHITGLSFYQQR	16	Unmodified	_ITDVEHITGLSFYQQR_	0	0	0	0	P22413	P22413	ENPP1	Ectonucleotide pyrophosphatase/phosphodiesterase family member 1;Alkaline phosphodiesterase I;Nucleotide pyrophosphatase	MULTI-MSMS		180921_prapII_OG_FR9	FR9 pII	636.327	3	636.327	1905.96	77519.6	0.16884	0.00010744	-0.097221	-6.1864e-05	0.07162	4.5574e-05	636.661	638.332	37.79	0.70597	37.975	37.734	38.44	0.18452					104	29	7	0	0	0	3.9342e-05	1	18793	127.05	103.01
ITDVEHITGLSFYQQR	16	Unmodified	_ITDVEHITGLSFYQQR_	0	0	0	0	P22413	P22413	ENPP1	Ectonucleotide pyrophosphatase/phosphodiesterase family member 1;Alkaline phosphodiesterase I;Nucleotide pyrophosphatase	MULTI-MSMS		181101_OG_pV_FR10	FR10 pV	953.986	2	953.987	1905.96	65146.6	-0.11161	-0.00010647	0.18712	0.00017851	0.07551	7.2036e-05	953.987	957.498	40.063	0.23879	37.672	37.555	37.793	-2.3911					21	6	5	0	0	0	0.00021215	1	21852	111.94	87.241
LRPSDVPDKYYSFNYEGIAR	20	Unmodified	_LRPSDVPDKYYSFNYEGIAR_	0	0	0	2	P22413	P22413	ENPP1	Ectonucleotide pyrophosphatase/phosphodiesterase family member 1;Alkaline phosphodiesterase I;Nucleotide pyrophosphatase	MULTI-MSMS		180921_prapII_OG_FR14	FR14 pII	797.401	3	797.397	2389.17	68637.5	0.46629	0.00037182	-0.30131	-0.00024026	0.16498	0.00013156	797.732	803.418	35.153	0.46369	35.501	35.401	35.865	0.34794					76	18	8	0	0	0	0.0153	1	16018	63.044	46.245
LRPSDVPDKYYSFNYEGIAR	20	Unmodified	_LRPSDVPDKYYSFNYEGIAR_	0	0	0	2	P22413	P22413	ENPP1	Ectonucleotide pyrophosphatase/phosphodiesterase family member 1;Alkaline phosphodiesterase I;Nucleotide pyrophosphatase	MULTI-MSMS		181101_OG_pV_FR14	FR14 pV	797.731	3	797.397	2389.17	68066.1	0.28064	0.00022378	-1.6843	-0.001343	-1.4036	-0.0011193	797.73	803.751	37.319	0.27439	35.247	35.098	35.373	-2.0728					40	8	7	0	0	0	0.0028426	1	20564	77.959	46.206
LRPSDVPDKYYSFNYEGIAR	20	Unmodified	_LRPSDVPDKYYSFNYEGIAR_	0	0	0	2	P22413	P22413	ENPP1	Ectonucleotide pyrophosphatase/phosphodiesterase family member 1;Alkaline phosphodiesterase I;Nucleotide pyrophosphatase	MULTI-MSMS		181022_OG_pIII_FR14	FR14 pIII	797.734	3	797.397	2389.17	67349.7	2.5446	0.0020291	-1.5462	-0.001233	0.99837	0.00079609	797.73	803.419	37.377	0.73923	35.212	34.887	35.626	-2.1653					108	31	6	0	0	0	0.00068318	1	24543	91.64	54.067
NGVNVVSGPVFDFDYDGR	18	Deamidation (NQ)	_N(de)GVNVVSGPVFDFDYDGR_	0	1	0	0	P22413	P22413	ENPP1	Ectonucleotide pyrophosphatase/phosphodiesterase family member 1;Alkaline phosphodiesterase I;Nucleotide pyrophosphatase	MULTI-MSMS		181022_OG_pIII_FR1	FR1 pIII	979.952	2	979.45	1956.89	63600	1.4917	0.0014611	-0.085224	-8.3472e-05	1.4065	0.0013776	979.951	982.96	49.959	0.2854	48.653	48.5	48.785	-1.3061					32	9	7	0	0	0	5.9807e-09	1	23586	158.31	129.68
NQEILIPTHFFIVLTSCK	18	Unmodified	_NQEILIPTHFFIVLTSCK_	0	0	0	0	P22413	P22413	ENPP1	Ectonucleotide pyrophosphatase/phosphodiesterase family member 1;Alkaline phosphodiesterase I;Nucleotide pyrophosphatase	MULTI-MSMS		181101_OG_pV_FR16	FR16 pV	721.057	3	720.722	2159.14	71552.1	0.72186	0.00052026	-0.1222	-8.8071e-05	0.59966	0.00043219	721.057	723.065	49.413	0.34243	47.264	47.088	47.431	-2.1498					69	16	9	0	0	0	8.4847e-05	1	30071	124.99	91.991
NQEILIPTHFFIVLTSCK	18	Unmodified	_NQEILIPTHFFIVLTSCK_	0	0	0	0	P22413	P22413	ENPP1	Ectonucleotide pyrophosphatase/phosphodiesterase family member 1;Alkaline phosphodiesterase I;Nucleotide pyrophosphatase	MULTI-MSMS		181107_SILAC_OG_pIV_FR16	FR16 pIV	721.056	3	720.722	2159.14	71619.3	0.40132	0.00028924	-0.40501	-0.0002919	-0.0036927	-2.6614e-06	721.056	723.063	48.897	0.34926	47.255	47.14	47.489	-1.6424					102	18	9	0	0	0	0.00010864	1	16919	147.09	101.75
YCGSGFHGSDNVFSNMQALFVGYGPGFK	28	Unmodified	_YCGSGFHGSDNVFSNMQALFVGYGPGFK_	0	0	0	0	P22413	P22413	ENPP1	Ectonucleotide pyrophosphatase/phosphodiesterase family member 1;Alkaline phosphodiesterase I;Nucleotide pyrophosphatase	MULTI-MSMS		180921_prapII_OG_FR17	FR17 pII	1016.12	3	1015.12	3042.34	60029.7	0.5036	0.00051122	-0.62361	-0.00063303	-0.12	-0.00012182	1015.79	1017.46	48.322	0.39083	48.44	48.268	48.659	0.11785					92	20	9	0	0	0	1.2989e-06	2	29295	83.247	67.867
[truncated: 16 more columns]

## Sheet: Plexin-A1
Sequence	Length	Modifications	Modified sequence	Acetyl (Protein N-term)	Deamidation (NQ)	Oxidation (M)	Missed cleavages	Proteins	Leading proteins	Gene names	Protein names	Type	Labeling State	Raw file	Experiment	MS/MS m/z	Charge	m/z	Mass	R+U:ASesolution	Uncalibrated - Calibrated m/z [ppm]	Uncalibrated - Calibrated m/z [Da]	Mass error [ppm]	Mass error [Da]	Uncalibrated mass error [ppm]	Uncalibrated mass error [Da]	Max intensity m/z 0	Max intensity m/z 1	Retention time	Retention length	Calibrated retention time	Calibrated retention time start	Calibrated retention time finish	Retention time calibration	Match time difference	Match m/z difference	Match q-value	Match score	Number of data points	Number of scans	Number of isotopic peaks	PIF	Fraction of total spectrum	Base peak fraction	PEP	MS/MS count	MS/MS scan number	Score	Delta score
CYPPPSVQSCPHGLGSTDNVNK	22	Unmodified	_CYPPPSVQSCPHGLGSTDNVNK_	0	0	0	0	Q9UIW2	Q9UIW2	PLXNA1	Plexin-A1	MULTI-MSMS		180921_prapII_OG_FR15	FR15 pII	805.366	3	805.367	2413.08	70349	0.62122	0.00050031	-0.58938	-0.00047467	0.031836	2.564e-05	806.035	807.374	27.874	0.56957	28.171	27.903	28.473	0.29652					92	25	6	0	0	0	0.00078113	2	9341	66.536	52.018
CYPPPSVQSCPHGLGSTDNVNK	22	Unmodified	_CYPPPSVQSCPHGLGSTDNVNK_	0	0	0	0	Q9UIW2	Q9UIW2	PLXNA1	Plexin-A1	MULTI-MSMS		181022_OG_pIII_FR15	FR15 pIII	805.368	3	805.367	2413.08	69895.5	2.5748	0.0020737	-0.57366	-0.00046201	2.0012	0.0016117	805.701	808.042	29.824	0.57482	27.689	27.37	27.945	-2.135					122	29	6	0	0	0	0.00090408	2	17281	59.792	32.278
DLVLSPNHQYLYAMTEK	17	Unmodified	_DLVLSPNHQYLYAMTEK_	0	0	0	0	Q9UIW2	Q9UIW2	PLXNA1	Plexin-A1	MULTI-MSMS		180921_prapII_OG_FR8	FR8 pII	675.338	3	674.672	2020.99	76344.7	0.26475	0.00017862	-0.28789	-0.00019423	-0.023139	-1.5611e-05	675.339	676.678	38.672	0.22148	38.894	38.803	39.024	0.22199					35	9	6	0	0	0	0.0046122	1	18484	69.069	42.708
GYECLFHIPGSPAR	14	Unmodified	_GYECLFHIPGSPAR_	0	0	0	0	Q9UIW2	Q9UIW2	PLXNA1	Plexin-A1	MULTI-MSMS		180921_prapII_OG_FR18	FR18 pII	537.936	3	535.261	1602.76	83394.2	0.21008	0.00011245	-0.031636	-1.6934e-05	0.17845	9.5516e-05	535.262	537.602	37.65	0.32518	37.975	37.707	38.032	0.32553					50	14	7	0	0	0	0.042495	1	20511	76.759	46.423
HVCTHNVADCAFLEGR	16	Unmodified	_HVCTHNVADCAFLEGR_	0	0	0	0	Q9UIW2	Q9UIW2	PLXNA1	Plexin-A1	MULTI-MSMS		180921_prapII_OG_FR11	FR11 pII	629.62	3	629.286	1884.84	77473.8	-0.069292	-4.3604e-05	-0.022524	-1.4174e-05	-0.091815	-5.7778e-05	629.62	631.627	28.085	0.71047	28.205	28.006	28.716	0.11971					109	30	6	0	0	0	0.00066321	2	8439	133.87	98.209
ILVDLSNPGGRPALAYESVVAQEGSPILR	29	Unmodified	_ILVDLSNPGGRPALAYESVVAQEGSPILR_	0	0	0	1	Q9UIW2	Q9UIW2	PLXNA1	Plexin-A1	MULTI-MSMS		181101_OG_pV_FR5	FR5 pV	1008.22	3	1007.88	3020.63	62943.4	1.111	0.0011197	0.9779	0.00098561	2.0889	0.0021053	1008.22	1012.23	46.859	0.273	44.144	43.975	44.248	-2.7156					34	9	7	0	0	0	0.014292	1	28376	45.558	21.098
LLACGSASQGICQFLR	16	Unmodified	_LLACGSASQGICQFLR_	0	0	0	0	Q9UIW2	Q9UIW2	PLXNA1	Plexin-A1	MULTI-MSMS		180921_prapII_OG_FR22	FR22 pII	890.946	2	890.945	1779.88	65656.7	0.43807	0.0003903	-0.61869	-0.00055122	-0.18062	-0.00016092	891.447	894.458	40.363	0.44664	40.669	40.543	40.989	0.30613					79	19	9	0	0	0	7.3612e-09	3	20933	193.96	164.9
LLACGSASQGICQFLR	16	Unmodified	_LLACGSASQGICQFLR_	0	0	0	0	Q9UIW2	Q9UIW2	PLXNA1	Plexin-A1	MULTI-MSMS		181101_OG_pV_FR22	FR22 pV	890.946	2	890.945	1779.88	64855.7	0.73334	0.00065336	-0.083392	-7.4298e-05	0.64994	0.00057906	890.945	894.458	42.937	0.42803	40.742	40.56	40.988	-2.1944					44	12	9	0	0	0	4.2438e-06	2	30097	169.52	138.45
LLACGSASQGICQFLR	16	Unmodified	_LLACGSASQGICQFLR_	0	0	0	0	Q9UIW2	Q9UIW2	PLXNA1	Plexin-A1	MULTI-MSMS		181107_SILAC_OG_pIV_FR23	FR23 pIV	890.944	2	890.945	1779.88	63822.6	-0.10646	-9.4847e-05	-0.4784	-0.00042623	-0.58486	-0.00052107	890.945	894.956	43.365	0.41277	40.652	40.481	40.894	-2.7137					115	30	6	0	0	0	8.7694e-05	1	14111	126.71	88.987
LLACGSASQGICQFLR	16	Unmodified	_LLACGSASQGICQFLR_	0	0	0	0	Q9UIW2	Q9UIW2	PLXNA1	Plexin-A1	MULTI-MSMS		181022_OG_pIII_FR22	FR22 pIII	894.456	2	890.945	1779.88	64752.3	2.1816	0.0019437	0.11809	0.00010521	2.2997	0.0020489	890.945	893.956	42.692	0.6702	40.662	40.35	41.02	-2.0305					121	32	8	0	0	0	0.00081589	3	30875	130.1	93.427
LLLLDYAANR	10	Unmodified	_LLLLDYAANR_	0	0	0	0	Q9UIW2	Q9UIW2	PLXNA1	Plexin-A1	MULTI-MSMS		180921_prapII_OG_FR11	FR11 pII	581.335	2	581.335	1160.66	83853.4	-0.19066	-0.00011083	0.060502	3.5172e-05	-0.13015	-7.5662e-05	581.334	584.345	41.038	0.36309	41.057	40.981	41.344	0.019535					37	16	5	0	0	0	0.0092623	2	20892	78.516	46.196
LNTLAHYQVTDGSSVALVPK	20	Unmodified	_LNTLAHYQVTDGSSVALVPK_	0	0	0	0	Q9UIW2	Q9UIW2	PLXNA1	Plexin-A1	MULTI-MSMS		181105_OG_pV_FR17	FR17 pV	705.383	3	705.048	2112.12	73123.7	0.057868	4.0799e-05	0.51007	0.00035962	0.56794	0.00040042	705.383	707.055	37.187	0.44749	35.161	34.965	35.412	-2.0264					44	14	5	0	0	0	1.8339e-05	1	16340	125.23	86.449
LSLPWLLNK	9	Unmodified	_LSLPWLLNK_	0	0	0	0	Q9UIW2	Q9UIW2	PLXNA1	Plexin-A1	MULTI-MSMS		180921_prapII_OG_FR22	FR22 pII	545.342	2	542.332	1082.65	81764.4	1.2744	0.00069114	-0.16228	-8.8007e-05	1.1121	0.00060313	542.332	545.342	45.701	0.47709	45.808	45.73	46.207	0.10735					53	18	7	0	0	0	0.0044984	1	25574	89.142	49.039
LSLPWLLNK	9	Unmodified	_LSLPWLLNK_	0	0	0	0	Q9UIW2	Q9UIW2	PLXNA1	Plexin-A1	MULTI-MSMS		180917_prapI_OG_FR22	FR22 pI	545.341	2	542.332	1082.65	84043.2	0.10531	5.7113e-05	-0.24183	-0.00013115	-0.13652	-7.404e-05	542.331	545.342	45.797	0.30981	45.904	45.8	46.11	0.10622					37	13	5	0	0	0	0.0052212	1	23104	86.794	51.97
LSLPWLLNK	9	Unmodified	_LSLPWLLNK_	0	0	0	0	Q9UIW2	Q9UIW2	PLXNA1	Plexin-A1	MULTI-MSMS		181101_OG_pV_FR22	FR22 pV	545.342	2	542.332	1082.65	83740	0.51104	0.00027716	-0.067731	-3.6733e-05	0.44331	0.00024042	542.332	545.342	48.328	0.35356	46.233	46.077	46.431	-2.0953					39	10	6	0	0	0	0.0057081	1	34919	85.212	45.109
LSLPWLLNK	9	Unmodified	_LSLPWLLNK_	0	0	0	0	Q9UIW2	Q9UIW2	PLXNA1	Plexin-A1	MULTI-MSMS		181022_OG_pIII_FR22	FR22 pIII	545.342	2	542.332	1082.65	82729	1.8568	0.001007	0.011349	6.155e-06	1.8681	0.0010131	542.332	545.342	48.133	0.44648	46.201	46.094	46.54	-1.9314					85	21	5	0	0	0	0.023564	1	35235	66.429	36.623
LSPETGPR	8	Unmodified	_LSPETGPR_	0	0	0	0	Q9UIW2	Q9UIW2	PLXNA1	Plexin-A1	MULTI-MSMS		181022_OG_pIII_FR10	FR10 pIII	431.74	2	428.73	855.445	96799	0.76623	0.00032851	-0.97008	-0.0004159	-0.20385	-8.7395e-05	428.729	431.74	24.544	0.40733	22.576	22.461	22.868	-1.9675					47	21	4	0	0	0	0.064854	1	6410	53.351	9.2346
SLTLFGQLLTK	11	Unmodified	_SLTLFGQLLTK_	0	0	0	0	Q9UIW2	Q9UIW2	PLXNA1	Plexin-A1	MULTI-MSMS		180917_prapI_OG_FR20	FR20 pI	610.865	2	610.866	1219.72	80566.3	0.038576	2.3565e-05	0.52596	0.00032129	0.56454	0.00034486	610.866	613.877	45.499	0.1449	45.812	45.75	45.894	0.31274					16	5	5	0	0	0	0.011609	2	24300	74.533	32.886
VLFPGIEDHPVLK	13	Unmodified	_VLFPGIEDHPVLK_	0	0	0	0	Q9UIW2	Q9UIW2	PLXNA1	Plexin-A1	MULTI-MSMS		180921_prapII_OG_FR10	FR10 pII	488.613	3	488.613	1462.82	89306.7	0.23862	0.00011659	-0.33143	-0.00016194	-0.092816	-4.5351e-05	488.948	490.62	37.481	0.39801	37.607	37.439	37.837	0.12547					39	18	4	0	0	0	0.00015657	2	17948	142.1	106.29
VLFPGIEDHPVLK	13	Unmodified	_VLFPGIEDHPVLK_	0	0	0	0	Q9UIW2	Q9UIW2	PLXNA1	Plexin-A1	MULTI-MSMS		180917_prapI_OG_FR10	FR10 pI	488.613	3	488.613	1462.82	89366	-0.60711	-0.00029664	-0.35182	-0.00017191	-0.95893	-0.00046855	488.948	490.954	37.332	0.24315	37.604	37.482	37.726	0.27254					30	8	5	0	0	0	0.00019991	2	18200	132.56	101.66
[truncated: 16 more columns]
