# Supplementary material for: Discovery of a sushi domain-containing protein 2-positive phenotype in circulating tumor cells of metastatic breast cancer patients
Source: Sci Rep. 2025 Jan 31;15:3913. doi: 10.1038/s41598-025-87122-4 (PMC11785953; doi:10.1038/s41598-025-87122-4)
Supplement: Supplementary file 2 — Supplementary Material 2 [file 41598_2025_87122_MOESM2_ESM.xlsx]

## Sheet: Overview
Protein name	ProtID (UniProt)	Gene name	Mol. weight [kDa]	peptides analyzed	different peptides	biological replicates	Sequence coverage [%]	Ratio H/L normalized	standard deviation of distinct filtered	p of T-Test
Programmed cell death protein 4	Q53EL6	PDCD4	51.735	48	17	5	52.0256	3.82697	1.71329	3.48678e-07
Eukaryotic translation initiation factor 4B	P23588	EIF4B	69.151	28	15	5	30.6056	-2.53798	0.77282	0.00344852
40S ribosomal protein S6	P62753	RPS6	28.681	34	9	5	46.5863	-1.41509	1.94748	0.157955
Tuberin	P49815	TSC2	200.608	12	5	5	5.7554	1.85162	0.471964	0.028266
Hamartin	Q92574	TSC1	129.767	11	6	5	10.0515	1.66248	0.772219	0.00479849
Eukaryotic translation initiation factor 4 gamma 1	Q04637	EIF4G1	175.492	167	53	5	53.4084	1.34696	0.252317	5.89676e-17
Target of rapamycin complex 2 subunit MAPKAP1	Q9BPZ7	MAPKAP1	59.123	13	5	5	12.4521	-1.69466	0.402142	6.98718e-05
Rapamycin-insensitive companion of mTOR	Q6R327	RICTOR	192.218	12	6	5	4.56674	-1.6473	0.346172	0.0282438
DEP domain-containing mTOR-interacting protein	Q8TB45	DEPTOR	46.294	18	8	5	26.6504	-1.50444	0.912867	0.0366202
Proline-rich AKT1 substrate 1	Q96B36	AKT1S1	27.383	11	3	5	17.5781	-1.43855	0.423369	0.010254
Target of rapamycin complex subunit LST8	Q9BVC4	MLST8	35.876	14	5	5	26.9939	-1.08317	0.170482	0.363356
Ragulator complex protein LAMTOR3	Q9UHA4	LAMTOR3	13.623	19	5	5	74.1935	1.21584	0.156431	0.00541728
Ribosomal protein S6 kinase beta-1	P23443	RPS6KB1	59.14	21	8	5	23.384	-16.9639	10.6431	0.000703348
Serine/threonine-protein kinase mTOR	P42345	MTOR	288.892	68	28	5	20.0863	-1.15515	0.256455	0.000108055
Regulatory-associated protein of mTOR	Q8N122	RPTOR	149.038	18	8	5	10.412	1.38233	0.290446	0.187883
Eukaryotic elongation factor 2 kinase	O00418	EEF2K	82.144	13	6	5	10.4828	1.10814	0.318939	0.479813
Eukaryotic translation initiation factor 4E-binding protein 1	Q13541	EIF4EBP1	12.58	8	2	5	49.1525	-1.12082	0.307901	0.48865

## Sheet: PDCD4
Sequence	Length	Modifications	Modified sequence	Acetyl (Protein N-term)	Deamidation (NQ)	Oxidation (M)	Missed cleavages	Proteins	Leading proteins	Gene names	Protein names	Type	Labeling State	Raw file	Experiment	MS/MS m/z	Charge	m/z	Mass	Resolution	Uncalibrated - Calibrated m/z [ppm]	Uncalibrated - Calibrated m/z [Da]	Mass error [ppm]	Mass error [Da]	Uncalibrated mass error [ppm]	Uncalibrated mass error [Da]	Max intensity m/z 0	Max intensity m/z 1	Retention time	Retention length	Calibrated retention time	Calibrated retention time start	Calibrated retention time finish	Retention time calibration	Match time difference	Match m/z difference	Match q-value	Match score	Number of data points	Number of scans	Number of isotopic peaks	PIF	Fraction of total spectrum	Base peak fraction	PEP	MS/MS count	MS/MS scan number	Score	Delta score
APQLVGQFIAR	11	Unmodified	_APQLVGQFIAR_	0	0	0	0	Q53EL6	Q53EL6	PDCD4	Programmed cell death protein 4	MULTI-MSMS		180917_prapI_OG_FR23	FR23 pI	600.348	2	600.348	1198.68	78349.9	-0.16034	-9.626e-05	-0.068553	-4.1156e-05	-0.22889	-0.00013742	600.348	603.358	36.751	0.96094	37.03	36.861	37.822	0.27868					207	40	9	0	0	0	1.3218e-06	3	13916	176.6	153.53
APQLVGQFIAR	11	Unmodified	_APQLVGQFIAR_	0	0	0	0	Q53EL6	Q53EL6	PDCD4	Programmed cell death protein 4	MULTI-MSMS		180921_prapII_OG_FR23	FR23 pII	600.348	2	600.348	1198.68	77545.9	-0.24008	-0.00014413	-0.047224	-2.8351e-05	-0.28731	-0.00017248	600.348	603.358	36.731	1.2778	37.048	36.84	38.118	0.31772					311	64	11	0	0	0	1.0704e-05	3	15702	157.68	134.61
APQLVGQFIAR	11	Unmodified	_APQLVGQFIAR_	0	0	0	0	Q53EL6	Q53EL6	PDCD4	Programmed cell death protein 4	MULTI-MSMS		181022_OG_pIII_FR23	FR23 pIII	600.349	2	600.348	1198.68	77589.1	1.736	0.0010422	-0.24968	-0.0001499	1.4863	0.00089228	600.348	603.358	38.854	1.0164	36.895	36.666	37.682	-1.9593					302	55	10	0	0	0	0.0003675	4	27021	126.41	98.238
APQLVGQFIAR	11	Unmodified	_APQLVGQFIAR_	0	0	0	0	Q53EL6	Q53EL6	PDCD4	Programmed cell death protein 4	MULTI-MSMS		181101_OG_pV_FR23	FR23 pV	600.348	2	600.348	1198.68	79216	0.37566	0.00022553	-0.12346	-7.4121e-05	0.2522	0.00015141	600.348	603.358	39.195	0.76934	36.881	36.717	37.487	-2.3139					133	33	9	0	0	0	7.3983e-05	2	25400	146.81	127.03
APQLVGQFIAR	11	Unmodified	_APQLVGQFIAR_	0	0	0	0	Q53EL6	Q53EL6	PDCD4	Programmed cell death protein 4	MULTI-MSMS		181107_SILAC_OG_pIV_FR24	FR24 pIV	600.348	2	600.348	1198.68	77920.9	-0.54622	-0.00032792	0.27107	0.00016273	-0.27516	-0.00016519	600.348	603.359	39.86	0.57794	36.912	36.71	37.288	-2.9479					214	39	8	0	0	0	0.0017074	2	20389	101.25	78.181
ATVLLSMSK	9	Unmodified	_ATVLLSMSK_	0	0	0	0	Q53EL6	Q53EL6	PDCD4	Programmed cell death protein 4	MULTI-MSMS		181022_OG_pIII_FR22	FR22 pIII	475.274	2	475.273	948.531	88681.7	1.5338	0.00072899	0.18056	8.5814e-05	1.7144	0.00081481	475.273	478.283	34.572	0.46875	32.741	32.599	33.068	-1.8308					153	36	6	0	0	0	0.0021539	1	23336	112.41	71.184
ATVLLSMSK	9	Unmodified	_ATVLLSMSK_	0	0	0	0	Q53EL6	Q53EL6	PDCD4	Programmed cell death protein 4	MULTI-MSMS		181101_OG_pV_FR22	FR22 pV	475.273	2	475.273	948.531	89427.2	0.19226	9.1374e-05	0.13553	6.4413e-05	0.32778	0.00015579	475.273	478.283	34.544	0.3619	32.649	32.506	32.868	-1.8952					86	22	6	0	0	0	0.003267	1	21671	93.143	51.916
AVGDGILCNTYIDSYK	16	Unmodified	_AVGDGILCNTYIDSYK_	0	0	0	0	Q53EL6	Q53EL6	PDCD4	Programmed cell death protein 4	MULTI-MSMS		180921_prapII_OG_FR3	FR3 pII	894.928	2	894.927	1787.84	64944	0.61695	0.00055212	-0.36171	-0.0003237	0.25524	0.00022842	894.927	898.439	40.083	0.51032	40.142	39.994	40.505	0.058895					109	21	10	0	0	0	1.4341e-09	1	20084	182.25	161
AVGDGILCNTYIDSYK	16	Unmodified	_AVGDGILCNTYIDSYK_	0	0	0	0	Q53EL6	Q53EL6	PDCD4	Programmed cell death protein 4	MULTI-MSMS		181022_OG_pIII_FR3	FR3 pIII	895.431	2	894.927	1787.84	64262.3	2.1737	0.0019453	-0.19746	-0.00017671	1.9762	0.0017685	894.927	898.438	41.888	0.44215	39.949	39.627	40.069	-1.9392					40	9	7	0	0	0	2.4941e-41	2	27250	237.53	209.62
AVGDGILCNTYIDSYK	16	Unmodified	_AVGDGILCNTYIDSYK_	0	0	0	0	Q53EL6	Q53EL6	PDCD4	Programmed cell death protein 4	MULTI-MSMS		181101_OG_pV_FR3	FR3 pV	894.927	2	894.927	1787.84	64399.4	0.64826	0.00058015	-0.90546	-0.00081032	-0.2572	-0.00023018	894.927	897.937	42.32	0.54351	39.984	39.717	40.261	-2.3364					69	17	8	0	0	0	5.2728e-23	3	26308	213.99	184.69
AVGDGILCNTYIDSYK	16	Unmodified	_AVGDGILCNTYIDSYK_	0	0	0	0	Q53EL6	Q53EL6	PDCD4	Programmed cell death protein 4	MULTI-MSMS		181107_SILAC_OG_pIV_FR4	FR4 pIV	894.927	2	894.927	1787.84	64868.6	1.0871	0.00097285	-0.89367	-0.00079977	0.1934	0.00017308	894.927	897.937	41.595	0.68538	40.045	39.668	40.353	-1.5503					58	20	7	0	0	0	4.8694e-09	2	28371	162.31	135.89
DLNLGEMK	8	Unmodified	_DLNLGEMK_	0	0	0	0	Q53EL6	Q53EL6	PDCD4	Programmed cell death protein 4	MULTI-MSMS		181101_OG_pV_FR3	FR3 pV	460.231	2	460.231	918.448	92624.8	0.389	0.00017903	-0.31545	-0.00014518	0.073558	3.3854e-05	460.231	463.241	35.785	0.24878	33.745	33.615	33.864	-2.0392					17	6	4	0	0	0	0.053025	1	18607	57.177	17.074
DLNLGEMK	8	Unmodified	_DLNLGEMK_	0	0	0	0	Q53EL6	Q53EL6	PDCD4	Programmed cell death protein 4	MULTI-MSMS		181107_SILAC_OG_pIV_FR3	FR3 pIV	460.231	2	460.231	918.448	93184.3	-0.43171	-0.00019869	-0.16225	-7.4674e-05	-0.59396	-0.00027336	460.231	463.241	35.002	0.42378	33.694	33.522	33.946	-1.308					22	11	5	0	0	0	0.020434	1	19017	73.26	12.5
DLPELALDTPR	11	Unmodified	_DLPELALDTPR_	0	0	0	0	Q53EL6	Q53EL6	PDCD4	Programmed cell death protein 4	MULTI-MSMS		180917_prapI_OG_FR1	FR1 pI	620.333	2	620.333	1238.65	78068	0.0043239	2.6823e-06	0.25206	0.00015636	0.25638	0.00015904	620.333	623.343	40.984	0.63369	40.984	40.833	41.466	0					120	26	8	0	0	0	0.0014087	2	18998	104.42	71.611
DLPELALDTPR	11	Unmodified	_DLPELALDTPR_	0	0	0	0	Q53EL6	Q53EL6	PDCD4	Programmed cell death protein 4	MULTI-MSMS		180921_prapII_OG_FR1	FR1 pII	623.343	2	620.333	1238.65	78637.9	-0.18825	-0.00011678	0.18513	0.00011484	-0.0031233	-1.9375e-06	620.333	623.343	41.037	0.72559	41.002	40.836	41.562	-0.035484					89	30	6	0	0	0	0.0018454	2	18924	99.788	77.938
DLPELALDTPR	11	Unmodified	_DLPELALDTPR_	0	0	0	0	Q53EL6	Q53EL6	PDCD4	Programmed cell death protein 4	MULTI-MSMS		181022_OG_pIII_FR2	FR2 pIII	620.333	2	620.333	1238.65	77622.5	1.5243	0.00094558	0.091352	5.6669e-05	1.6157	0.0010022	620.333	623.343	42.81	0.49724	40.968	40.724	41.221	-1.8415					50	10	10	0	0	0	3.7642e-05	2	25387	150.81	113
DLPELALDTPR	11	Unmodified	_DLPELALDTPR_	0	0	0	0	Q53EL6	Q53EL6	PDCD4	Programmed cell death protein 4	MULTI-MSMS		181101_OG_pV_FR2	FR2 pV	620.333	2	620.333	1238.65	75597.2	0.33504	0.00020784	-0.31199	-0.00019354	0.023053	1.43e-05	620.332	623.343	43.103	0.54276	40.94	40.758	41.301	-2.1628					62	16	8	0	0	0	0.00025708	2	24127	135.55	91.2
DLPELALDTPR	11	Unmodified	_DLPELALDTPR_	0	0	0	0	Q53EL6	Q53EL6	PDCD4	Programmed cell death protein 4	MULTI-MSMS		181107_SILAC_OG_pIV_FR2	FR2 pIV	623.343	2	620.333	1238.65	77824.7	-0.035848	-2.2238e-05	0.086473	5.3642e-05	0.050624	3.1404e-05	620.333	623.342	42.492	0.4883	40.998	40.83	41.318	-1.4945					81	17	7	0	0	0	0.0094149	1	26623	77.533	54.389
DSGRGDSVSDSGSDALR	17	Unmodified	_DSGRGDSVSDSGSDALR_	0	0	0	1	Q53EL6	Q53EL6	PDCD4	Programmed cell death protein 4	MULTI-MSMS		181022_OG_pIII_FR2	FR2 pIII	560.919	3	560.919	1679.73	80870.9	0.88486	0.00049634	-0.041455	-2.3253e-05	0.84341	0.00047308	560.919	564.932	24.195	0.36626	22.653	22.489	22.856	-1.5421					87	14	9	0	0	0	2.5576e-09	2	6688	144.08	140.28
DSGRGDSVSDSGSDALR	17	Unmodified	_DSGRGDSVSDSGSDALR_	0	0	0	1	Q53EL6	Q53EL6	PDCD4	Programmed cell death protein 4	MULTI-MSMS		181101_OG_pV_FR2	FR2 pV	560.919	3	560.919	1679.73	82462.8	-0.39307	-0.00022048	0.16322	9.1555e-05	-0.22985	-0.00012892	561.253	564.932	24.013	0.3722	22.442	22.293	22.665	-1.5713					80	16	7	0	0	0	7.2995e-09	2	5437	125.61	89.803
DSGRGDSVSDSGSDALR	17	Unmodified	_DSGRGDSVSDSGSDALR_	0	0	0	1	Q53EL6	Q53EL6	PDCD4	Programmed cell death protein 4	MULTI-MSMS		181107_SILAC_OG_pIV_FR2	FR2 pIV	565.267	3	560.919	1679.73	81885.2	-0.33039	-0.00018532	-0.0077294	-4.3355e-06	-0.33812	-0.00018966	560.919	564.932	23.791	0.48441	22.791	22.533	23.018	-1.0007					74	19	9	0	0	0	9.2711e-06	3	5878	127.49	112.93
DSVWGSGGGQQSVNHLVK	18	Unmodified	_DSVWGSGGGQQSVNHLVK_	0	0	0	0	Q53EL6	Q53EL6	PDCD4	Programmed cell death protein 4	MULTI-MSMS		180917_prapI_OG_FR18	FR18 pI	619.309	3	618.975	1853.9	77023	-0.97442	-0.00060314	0.42717	0.00026441	-0.54725	-0.00033873	618.976	621.314	31.378	0.81176	31.782	31.549	32.361	0.40425					125	29	8	0	0	0	1.3876e-06	2	10969	139	74.598
DSVWGSGGGQQSVNHLVK	18	Unmodified	_DSVWGSGGGQQSVNHLVK_	0	0	0	0	Q53EL6	Q53EL6	PDCD4	Programmed cell death protein 4	MULTI-MSMS		180921_prapII_OG_FR18	FR18 pII	618.976	3	618.975	1853.9	77202.7	0.44714	0.00027677	0.35395	0.00021908	0.80109	0.00049585	618.975	621.315	31.236	1.1792	31.748	31.524	32.703	0.51134					312	57	12	0	0	0	3.3892e-07	2	14328	146.1	77.9
DSVWGSGGGQQSVNHLVK	18	Unmodified	_DSVWGSGGGQQSVNHLVK_	0	0	0	0	Q53EL6	Q53EL6	PDCD4	Programmed cell death protein 4	MULTI-MSMS		181022_OG_pIII_FR18	FR18 pIII	930.972	2	927.958	1853.9	63309	1.8004	0.0016707	0.62686	0.0005817	2.4273	0.0022524	927.959	930.969	33.363	0.86592	31.429	31.108	31.974	-1.9345					207	29	10	0	0	0	5.6696e-18	4	23682	217.68	174
DSVWGSGGGQQSVNHLVK	18	Unmodified	_DSVWGSGGGQQSVNHLVK_	0	0	0	0	Q53EL6	Q53EL6	PDCD4	Programmed cell death protein 4	MULTI-MSMS		181101_OG_pV_FR18	FR18 pV	621.652	3	618.975	1853.9	76294.7	0.24162	0.00014956	0.6477	0.00040091	0.88932	0.00055047	618.975	620.981	33.401	0.7294	31.352	30.999	31.729	-2.0488					192	31	10	0	0	0	2.3028e-13	3	13421	164.8	114.34
EIDMLLK	7	Unmodified	_EIDMLLK_	0	0	0	0	Q53EL6	Q53EL6	PDCD4	Programmed cell death protein 4	MULTI-MSMS		181101_OG_pV_FR3	FR3 pV	434.251	2	431.241	860.468	98430.6	0.0082096	3.5403e-06	-0.11056	-4.7678e-05	-0.10235	-4.4138e-05	431.241	434.251	39.028	0.21786	36.988	36.87	37.087	-2.0392					16	5	4	0	0	0	0.02099	1	22411	86.086	8.338
EYLLSGDISEAEHCLK	16	Unmodified	_EYLLSGDISEAEHCLK_	0	0	0	0	Q53EL6	Q53EL6	PDCD4	Programmed cell death protein 4	MULTI-MSMS		180921_prapII_OG_FR3	FR3 pII	621.965	3	621.965	1862.87	77804.1	0.1933	0.00012023	-0.11254	-6.9996e-05	0.080764	5.0232e-05	622.299	623.971	37.504	0.63249	37.563	37.415	38.048	0.058895					115	28	9	0	0	0	3.8254e-05	1	17095	119.45	72.649
EYLLSGDISEAEHCLK	16	Unmodified	_EYLLSGDISEAEHCLK_	0	0	0	0	Q53EL6	Q53EL6	PDCD4	Programmed cell death protein 4	MULTI-MSMS		181022_OG_pIII_FR3	FR3 pIII	622.301	3	621.965	1862.87	76080.9	2.1351	0.001328	-0.12552	-7.8072e-05	2.0096	0.0012499	621.965	623.971	39.67	0.26863	37.731	37.567	37.835	-1.9392					34	5	9	0	0	0	4.7782e-09	1	24711	171.26	126.29
EYLLSGDISEAEHCLK	16	Unmodified	_EYLLSGDISEAEHCLK_	0	0	0	0	Q53EL6	Q53EL6	PDCD4	Programmed cell death protein 4	MULTI-MSMS		181107_SILAC_OG_pIV_FR4	FR4 pIV	622.299	3	621.965	1862.87	77570.6	0.76194	0.0004739	-0.24068	-0.0001497	0.52125	0.0003242	621.965	623.971	39.125	0.26491	37.673	37.501	37.765	-1.452					31	6	7	0	0	0	2.1758e-06	1	25288	131.86	93.661
FVEECFQAGIISK	13	Unmodified	_FVEECFQAGIISK_	0	0	0	0	Q53EL6	Q53EL6	PDCD4	Programmed cell death protein 4	MULTI-MSMS		181107_SILAC_OG_pIV_FR6	FR6 pIV	764.382	2	764.379	1526.74	67199.5	-0.12588	-9.6219e-05	1.3914	0.0010636	1.2656	0.00096736	764.382	767.391	38.82	0.71845	37.252	36.753	37.471	-1.5681					44	19	4	0	0	0	0.047585	1	24451	57.174	24.423
GDSVSDSGSDALR	13	Unmodified	_GDSVSDSGSDALR_	0	0	0	0	Q53EL6	Q53EL6	PDCD4	Programmed cell death protein 4	MULTI-MSMS		181022_OG_pIII_FR2	FR2 pIII	633.286	2	633.284	1264.55	78304.9	1.6535	0.0010471	-0.081669	-5.172e-05	1.5718	0.00099539	633.284	636.293	26.101	0.72989	24.559	24.05	24.78	-1.5421					127	34	7	0	0	0	7.2273e-05	2	8085	144.55	121.03
GDSVSDSGSDALR	13	Unmodified	_GDSVSDSGSDALR_	0	0	0	0	Q53EL6	Q53EL6	PDCD4	Programmed cell death protein 4	MULTI-MSMS		181107_SILAC_OG_pIV_FR2	FR2 pIV	636.292	2	633.284	1264.55	75608.5	-0.23262	-0.00014731	0.4764	0.0003017	0.24378	0.00015438	633.284	636.293	24.475	0.9827	23.474	23.169	24.151	-1.0007					123	38	7	0	0	0	0.0012338	1	6476	97.734	67.479
IYNEIPDINLDVPHSYSVLER	21	Unmodified	_IYNEIPDINLDVPHSYSVLER_	0	0	0	0	Q53EL6	Q53EL6	PDCD4	Programmed cell death protein 4	MULTI-MSMS		180921_prapII_OG_FR2	FR2 pII	829.423	3	829.424	2485.25	68219.7	0.069081	5.7298e-05	-0.77082	-0.00063933	-0.70174	-0.00058204	829.757	831.764	42.827	0.41913	42.745	42.523	42.942	-0.08205					56	20	7	0	0	0	2.5619e-05	1	24579	96.234	68.095
IYNEIPDINLDVPHSYSVLER	21	Unmodified	_IYNEIPDINLDVPHSYSVLER_	0	0	0	0	Q53EL6	Q53EL6	PDCD4	Programmed cell death protein 4	MULTI-MSMS		181022_OG_pIII_FR4	FR4 pIII	829.759	3	829.424	2485.25	65921.3	2.7448	0.0022766	-1.8762	-0.0015562	0.86859	0.00072043	829.757	831.764	44.797	0.64317	42.675	42.292	42.935	-2.1227					73	16	9	0	0	0	6.9663e-06	1	30558	120.74	88.435
IYNEIPDINLDVPHSYSVLER	21	Unmodified	_IYNEIPDINLDVPHSYSVLER_	0	0	0	0	Q53EL6	Q53EL6	PDCD4	Programmed cell death protein 4	MULTI-MSMS		181107_SILAC_OG_pIV_FR5	FR5 pIV	829.758	3	829.424	2485.25	66857	0.85925	0.00071268	-2.3634	-0.0019602	-1.5041	-0.0012476	829.419	831.764	44.417	0.53006	42.658	42.388	42.918	-1.7596					93	18	8	0	0	0	0.036342	1	32885	42.908	17.321
KDSVWGSGGGQQSVNHLVK	19	Unmodified	_KDSVWGSGGGQQSVNHLVK_	0	0	0	1	Q53EL6	Q53EL6	PDCD4	Programmed cell death protein 4	MULTI-MSMS		181101_OG_pV_FR21	FR21 pV	662.007	3	661.673	1982	75536.5	0.70127	0.00046401	0.044357	2.935e-05	0.74562	0.00049336	662.007	666.02	29.106	0.43997	27.558	27.346	27.786	-1.5478					97	29	6	0	0	0	1.3428e-06	1	11786	142.84	110.45
LLSDLCGTVMSTTDVEK	17	Unmodified	_LLSDLCGTVMSTTDVEK_	0	0	0	0	Q53EL6	Q53EL6	PDCD4	Programmed cell death protein 4	MULTI-MSMS		180921_prapII_OG_FR2	FR2 pII	934.954	2	934.953	1867.89	61774.9	0.36292	0.00033931	0.70792	0.00066187	1.0708	0.0010012	934.953	937.963	39.876	0.45374	39.894	39.754	40.208	0.017899					75	19	8	0	0	0	0.0001379	2	21100	104.7	78.782
SGVPVLAVSLALEGK	15	Unmodified	_SGVPVLAVSLALEGK_	0	0	0	0	Q53EL6	Q53EL6	PDCD4	Programmed cell death protein 4	MULTI-MSMS		180917_prapI_OG_FR11	FR11 pI	720.427	2	720.427	1438.84	72237.6	-0.29459	-0.00021223	0.13331	9.604e-05	-0.16128	-0.00011619	720.427	723.437	45.221	0.84261	45.492	45.275	46.117	0.27036					155	34	8	0	0	0	0.0052007	2	26038	77.078	57.947
SGVPVLAVSLALEGK	15	Unmodified	_SGVPVLAVSLALEGK_	0	0	0	0	Q53EL6	Q53EL6	PDCD4	Programmed cell death protein 4	MULTI-MSMS		180921_prapII_OG_FR11	FR11 pII	720.929	2	720.427	1438.84	72258	0.64221	0.00046266	0.19244	0.00013864	0.83465	0.0006013	720.427	723.437	45.381	0.91695	45.493	45.328	46.245	0.11164					168	37	7	0	0	0	0.0021265	2	25466	85.554	65.927
SGVPVLAVSLALEGK	15	Unmodified	_SGVPVLAVSLALEGK_	0	0	0	0	Q53EL6	Q53EL6	PDCD4	Programmed cell death protein 4	MULTI-MSMS		181022_OG_pIII_FR11	FR11 pIII	720.429	2	720.427	1438.84	72955.3	2.384	0.0017175	0.21789	0.00015698	2.6018	0.0018744	720.427	723.437	47.777	0.74432	45.791	45.594	46.338	-1.9855					171	38	7	0	0	0	0.010105	3	21701	70.622	49.645
SGVPVLAVSLALEGK	15	Unmodified	_SGVPVLAVSLALEGK_	0	0	0	0	Q53EL6	Q53EL6	PDCD4	Programmed cell death protein 4	MULTI-MSMS		181107_SILAC_OG_pIV_FR12	FR12 pIV	723.938	2	720.427	1438.84	72061.8	-0.043324	-3.1212e-05	-0.33725	-0.00024297	-0.38058	-0.00027418	720.427	723.436	47.34	0.78574	45.668	45.316	46.101	-1.6727					147	28	9	0	0	0	0.00082601	2	17151	98.942	79.155
SSTITVDQMK	10	Unmodified	_SSTITVDQMK_	0	0	0	0	Q53EL6	Q53EL6	PDCD4	Programmed cell death protein 4	MULTI-MSMS		181022_OG_pIII_FR9	FR9 pIII	555.28	2	555.279	1108.54	81594.7	1.66	0.00092178	0.13037	7.2391e-05	1.7904	0.00099417	555.279	558.289	29.347	0.67622	27.437	27.273	27.95	-1.9104					111	37	4	0	0	0	0.026522	1	11144	65.157	18.731
SSTITVDQMK	10	Unmodified	_SSTITVDQMK_	0	0	0	0	Q53EL6	Q53EL6	PDCD4	Programmed cell death protein 4	MULTI-MSMS		181101_OG_pV_FR9	FR9 pV	558.289	2	555.279	1108.54	83347.2	0.25932	0.00014399	-0.28318	-0.00015724	-0.023858	-1.3248e-05	555.279	558.289	29.56	0.39845	27.446	27.258	27.657	-2.1146					68	15	6	0	0	0	0.0064904	2	8888	82.287	82.287
TLTPIIQEYFEHGDTNEVAEMLR	23	Unmodified	_TLTPIIQEYFEHGDTNEVAEMLR_	0	0	0	0	Q53EL6	Q53EL6	PDCD4	Programmed cell death protein 4	MULTI-MSMS		180917_prapI_OG_FR4	FR4 pI	903.107	3	902.774	2705.3	63945.1	-0.12219	-0.00011031	-0.83872	-0.00075717	-0.96091	-0.00086748	903.108	905.114	46.487	0.51173	46.68	46.409	46.921	0.19285					76	23	7	0	0	0	0.0014087	1	28461	60.761	40.016
TLTPIIQEYFEHGDTNEVAEMLR	23	Unmodified	_TLTPIIQEYFEHGDTNEVAEMLR_	0	0	0	0	Q53EL6	Q53EL6	PDCD4	Programmed cell death protein 4	MULTI-MSMS		180921_prapII_OG_FR4	FR4 pII	903.443	3	902.774	2705.3	64691.8	0.38662	0.00034903	0.16186	0.00014612	0.54848	0.00049515	903.109	905.115	46.663	0.73835	46.653	46.444	47.183	-0.0098152					181	32	11	0	0	0	1.9437e-06	1	27665	103.95	74.888
TLTPIIQEYFEHGDTNEVAEMLR	23	Unmodified	_TLTPIIQEYFEHGDTNEVAEMLR_	0	0	0	0	Q53EL6	Q53EL6	PDCD4	Programmed cell death protein 4	MULTI-MSMS		181022_OG_pIII_FR4	FR4 pIII	903.11	3	902.774	2705.3	63892.4	2.4639	0.0022244	-0.36644	-0.00033081	2.0975	0.0018936	903.108	905.449	48.665	0.49725	46.541	46.343	46.84	-2.1234					54	10	10	0	0	0	1.237e-06	1	34877	109.83	85.545
TLTPIIQEYFEHGDTNEVAEMLR	23	Unmodified	_TLTPIIQEYFEHGDTNEVAEMLR_	0	0	0	0	Q53EL6	Q53EL6	PDCD4	Programmed cell death protein 4	MULTI-MSMS		181101_OG_pV_FR4	FR4 pV	903.109	3	902.774	2705.3	65532.6	0.76273	0.00068858	-0.63696	-0.00057503	0.12577	0.00011354	903.108	905.115	48.987	0.49355	46.477	46.249	46.742	-2.5097					61	14	7	0	0	0	8.9701e-05	2	32692	80.412	52.88
TLTPIIQEYFEHGDTNEVAEMLR	23	Unmodified	_TLTPIIQEYFEHGDTNEVAEMLR_	0	0	0	0	Q53EL6	Q53EL6	PDCD4	Programmed cell death protein 4	MULTI-MSMS		181107_SILAC_OG_pIV_FR5	FR5 pIV	903.442	3	902.774	2705.3	64337.5	0.23817	0.00021501	-0.72653	-0.00065589	-0.48836	-0.00044088	903.108	905.115	48.494	0.42625	46.634	46.388	46.814	-1.8599					82	14	10	0	0	0	0.00010557	1	37530	79.341	48.416
[truncated: 16 more columns]

## Sheet: EIF4B
Sequence	Length	Modifications	Modified sequence	Acetyl (Protein N-term)	Deamidation (NQ)	Oxidation (M)	Missed cleavages	Proteins	Leading proteins	Gene names	Protein names	Type	Labeling State	Raw file	Experiment	MS/MS m/z	Charge	m/z	Mass	Resolution	Uncalibrated - Calibrated m/z [ppm]	Uncalibrated - Calibrated m/z [Da]	Mass error [ppm]	Mass error [Da]	Uncalibrated mass error [ppm]	Uncalibrated mass error [Da]	Max intensity m/z 0	Max intensity m/z 1	Retention time	Retention length	Calibrated retention time	Calibrated retention time start	Calibrated retention time finish	Retention time calibration	Match time difference	Match m/z difference	Match q-value	Match score	Number of data points	Number of scans	Number of isotopic peaks	PIF	Fraction of total spectrum	Base peak fraction	PEP	MS/MS count	MS/MS scan number	Score	Delta score
AASIFGGAKPVDTAAR	16	Unmodified	_AASIFGGAKPVDTAAR_	0	0	0	1	P23588	P23588	EIF4B	Eukaryotic translation initiation factor 4B	MULTI-MSMS		181107_SILAC_OG_pIV_FR24	FR24 pIV	515.291	3	511.279	1530.82	84893.3	-1.2237	-0.00062566	-0.38902	-0.0001989	-1.6127	-0.00082456	511.613	515.292	32.053	0.47826	29.504	29.298	29.776	-2.5495					50	25	4	0	0	0	0.031241	1	14602	56.793	21.03
AASIFGGAKPVDTAAR	16	Unmodified	_AASIFGGAKPVDTAAR_	0	0	0	1	P23588	P23588	EIF4B	Eukaryotic translation initiation factor 4B	MULTI-MSMS		181101_OG_pV_FR22	FR22 pV	515.293	3	511.279	1530.82	85043.9	0.42383	0.0002167	-0.28325	-0.00014482	0.14058	7.1875e-05	511.279	515.292	31.214	0.66394	29.519	29.395	30.059	-1.6955					202	38	11	0	0	0	0.00043893	2	18377	127.07	100.25
AASIFGGAKPVDTAAR	16	Unmodified	_AASIFGGAKPVDTAAR_	0	0	0	1	P23588	P23588	EIF4B	Eukaryotic translation initiation factor 4B	MULTI-MSMS		180921_prapII_OG_FR22	FR22 pII	515.292	3	511.279	1530.82	84985.1	-0.28805	-0.00014727	-0.11833	-6.0497e-05	-0.40637	-0.00020777	511.279	515.292	29.118	0.86372	29.624	29.426	30.29	0.50652					230	38	12	0	0	0	0.00018072	2	9991	111.64	90.012
AASIFGGAKPVDTAAR	16	Unmodified	_AASIFGGAKPVDTAAR_	0	0	0	1	P23588	P23588	EIF4B	Eukaryotic translation initiation factor 4B	MULTI-MSMS		181022_OG_pIII_FR21	FR21 pIII	515.293	3	511.279	1530.82	85599.2	1.4989	0.00076638	-0.24486	-0.00012519	1.2541	0.00064118	511.279	515.292	31.076	0.80157	29.628	29.437	30.239	-1.4484					304	57	9	0	0	0	0.0023777	2	21974	106.3	86.519
AASIFGGAKPVDTAAR	16	Unmodified	_AASIFGGAKPVDTAAR_	0	0	0	1	P23588	P23588	EIF4B	Eukaryotic translation initiation factor 4B	MULTI-MSMS		180917_prapI_OG_FR22	FR22 pI	515.961	3	511.279	1530.82	84226.2	0.056072	2.8668e-05	0.0076566	3.9147e-06	0.063728	3.2583e-05	511.279	515.292	29.174	0.91002	29.581	29.415	30.325	0.40681					191	39	11	0	0	0	1.7152e-07	2	7672	139.66	113.3
ARPATDSFDDYPPR	14	Unmodified	_ARPATDSFDDYPPR_	0	0	0	1	P23588	P23588	EIF4B	Eukaryotic translation initiation factor 4B	MULTI-SECPEP		181022_OG_pIII_FR4	FR4 pIII	540.934	3	536.586	1606.74	84098.3	1.5381	0.00082533	-0.14085	-7.5577e-05	1.3973	0.00074975	536.586	540.6	29.866	1.0668	28.141	27.86	28.926	-1.7245					119	34	7	0	0	0	0.0016595	1	14346	119.62	89.927
ARPATDSFDDYPPR	14	Unmodified	_ARPATDSFDDYPPR_	0	0	0	1	P23588	P23588	EIF4B	Eukaryotic translation initiation factor 4B	MULTI-MSMS		181107_SILAC_OG_pIV_FR5	FR5 pIV	536.921	3	536.586	1606.74	83818.8	-0.0054913	-2.9465e-06	-0.24147	-0.00012957	-0.24696	-0.00013251	536.586	540.6	29.109	1.4208	27.847	27.286	28.707	-1.2618					161	51	6	0	0	0	0.0032562	2	14227	63.062	33.481
ARPATDSFDDYPPR	14	Unmodified	_ARPATDSFDDYPPR_	0	0	0	1	P23588	P23588	EIF4B	Eukaryotic translation initiation factor 4B	MULTI-MSMS		181101_OG_pV_FR5	FR5 pV	540.6	3	536.586	1606.74	83104.8	0.48019	0.00025766	0.40907	0.0002195	0.88926	0.00047716	536.586	540.6	30.003	2.1931	27.875	27.263	29.456	-2.128					370	74	10	0	0	0	5.2291e-05	3	10663	113.52	90.663
DDYSRDDYR	9	Unmodified	_DDYSRDDYR_	0	0	0	1	P23588	P23588	EIF4B	Eukaryotic translation initiation factor 4B	MULTI-MSMS		181022_OG_pIII_FR2	FR2 pIII	406.181	3	402.167	1203.48	96606.7	0.49224	0.00019796	0.24638	9.9085e-05	0.73861	0.00029705	402.167	406.181	23.347	0.31872	21.805	21.637	21.955	-1.5421					28	7	6	0	0	0	0.0017216	1	5982	114.89	57.979
DENKVDGMNAPK	12	Unmodified	_DENKVDGMNAPK_	0	0	0	1	P23588	P23588	EIF4B	Eukaryotic translation initiation factor 4B	MULTI-MSMS		181101_OG_pV_FR3	FR3 pV	443.888	3	439.875	1316.6	90657.8	-0.13508	-5.9416e-05	0.34018	0.00014964	0.2051	9.0219e-05	439.875	443.888	23.282	0.29096	21.837	21.69	21.981	-1.4456					22	6	5	0	0	0	0.01856	2	5636	66.538	34.903
DSDKTDTDWR	10	Unmodified	_DSDKTDTDWR_	0	0	0	1	P23588	P23588	EIF4B	Eukaryotic translation initiation factor 4B	MULTI-MSMS		181022_OG_pIII_FR2	FR2 pIII	417.528	3	413.514	1237.52	94870.1	0.586	0.00024232	0.13451	5.5622e-05	0.72051	0.00029794	413.514	417.528	23.874	0.45363	22.332	22.085	22.539	-1.5421					98	20	7	0	0	0	0.00039458	2	6331	133.75	112.12
DSDKTDTDWR	10	Unmodified	_DSDKTDTDWR_	0	0	0	1	P23588	P23588	EIF4B	Eukaryotic translation initiation factor 4B	MULTI-MSMS		181101_OG_pV_FR1	FR1 pV	625.788	2	619.768	1237.52	80024.7	-0.43666	-0.00027063	0.36036	0.00022334	-0.076302	-4.729e-05	619.768	625.788	23.724	0.25149	22.085	21.975	22.226	-1.64					42	15	5	0	0	0	0.042523	1	3242	77.533	29.11
GLNISAVR	8	Unmodified	_GLNISAVR_	0	0	0	0	P23588	P23588	EIF4B	Eukaryotic translation initiation factor 4B	MULTI-MSMS		181101_OG_pV_FR22	FR22 pV	418.259	2	415.248	828.482	94649	0.45384	0.00018846	0.66156	0.00027471	1.1154	0.00046317	415.248	418.258	31.37	0.65367	29.675	29.461	30.114	-1.6955					106	37	6	0	0	0	0.0022124	2	18568	133.47	52.914
IRVDVADQAQDK	12	Unmodified	_IRVDVADQAQDK_	0	0	0	1	P23588	P23588	EIF4B	Eukaryotic translation initiation factor 4B	MULTI-MSMS		181022_OG_pIII_FR4	FR4 pIII	685.379	2	679.357	1356.7	75810.5	1.7646	0.0011988	0.34644	0.00023536	2.111	0.0014341	679.86	685.377	26.856	0.18523	25.132	25.054	25.239	-1.7245					21	8	4	0	0	0	0.068681	1	10714	72.531	33.727
PEENPASK	8	Unmodified	_PEENPASK_	0	0	0	0	P23588	P23588	EIF4B	Eukaryotic translation initiation factor 4B	MULTI-MSMS		181022_OG_pIII_FR2	FR2 pIII	439.222	2	436.211	870.408	93131.5	1.2343	0.00053844	-0.54697	-0.00023859	0.68738	0.00029984	436.211	439.221	25.918	0.48846	24.375	24.231	24.719	-1.5421					72	23	6	0	0	0	0.010718	1	8048	85.359	24.388
PEENPASK	8	Unmodified	_PEENPASK_	0	0	0	0	P23588	P23588	EIF4B	Eukaryotic translation initiation factor 4B	MULTI-MSMS		181107_SILAC_OG_pIV_FR1	FR1 pIV	436.212	2	436.211	870.408	95473.4	-0.69765	-0.00030432	-0.094333	-4.1149e-05	-0.79198	-0.00034547	436.211	439.221	25.256	0.39186	24.094	23.874	24.265	-1.1621					81	32	4	0	0	0	0.064854	1	3888	53.351	5.5029
SILPTAPR	8	Unmodified	_SILPTAPR_	0	0	0	0	P23588	P23588	EIF4B	Eukaryotic translation initiation factor 4B	MULTI-MSMS		181022_OG_pIII_FR20	FR20 pIII	430.77	2	427.758	853.502	92342.6	1.6112	0.00068922	0.40088	0.00017148	2.0121	0.0008607	427.758	430.769	32.369	0.5169	30.532	30.349	30.866	-1.8363					55	22	4	0	0	0	0.015448	1	22714	79.116	41.558
SILPTAPR	8	Unmodified	_SILPTAPR_	0	0	0	0	P23588	P23588	EIF4B	Eukaryotic translation initiation factor 4B	MULTI-MSMS		181101_OG_pV_FR20	FR20 pV	430.769	2	427.758	853.502	92098.3	0.41402	0.0001771	0.47828	0.00020459	0.89229	0.00038169	427.759	430.769	32.499	0.60896	30.471	30.094	30.703	-2.0277					70	21	7	0	0	0	0.013177	1	12693	81.784	49.429
SLENETLNK	9	Unmodified	_SLENETLNK_	0	0	0	0	P23588	P23588	EIF4B	Eukaryotic translation initiation factor 4B	MULTI-MSMS		181101_OG_pV_FR4	FR4 pV	527.28	2	524.269	1046.52	80755.6	0.30246	0.00015857	1.5913	0.00083424	1.8937	0.00099282	524.271	527.28	26.723	0.39089	24.812	24.644	25.035	-1.911					50	17	5	0	0	0	0.0021264	1	8871	110.12	29.658
SPPYTAFLGNLPYDVTEESIK	21	Unmodified	_SPPYTAFLGNLPYDVTEESIK_	0	0	0	0	P23588	P23588	EIF4B	Eukaryotic translation initiation factor 4B	MULTI-MSMS		181107_SILAC_OG_pIV_FR5	FR5 pIV	783.399	3	781.058	2340.15	72190.7	0.35357	0.00027616	0.12503	9.7654e-05	0.4786	0.00037381	781.392	783.065	49.372	0.47363	47.612	47.341	47.815	-1.7598					39	12	6	0	0	0	8.4437e-06	1	38604	118.44	86.072
SPPYTAFLGNLPYDVTEESIK	21	Unmodified	_SPPYTAFLGNLPYDVTEESIK_	0	0	0	0	P23588	P23588	EIF4B	Eukaryotic translation initiation factor 4B	MULTI-MSMS		181022_OG_pIII_FR4	FR4 pIII	1174.6	2	1171.08	2340.15	57308.7	2.224	0.0026045	-0.14453	-0.00016925	2.0795	0.0024353	1172.09	1174.09	49.487	0.51252	47.363	47.12	47.632	-2.1234					35	10	7	0	0	0	2.0966e-15	2	35827	198.38	145.59
SPPYTAFLGNLPYDVTEESIK	21	Unmodified	_SPPYTAFLGNLPYDVTEESIK_	0	0	0	0	P23588	P23588	EIF4B	Eukaryotic translation initiation factor 4B	MULTI-MSMS		180921_prapII_OG_FR3	FR3 pII	1174.6	2	1171.08	2340.15	55505.2	0.47902	0.00056097	0.29429	0.00034463	0.77331	0.00090561	1171.59	1174.6	48.303	0.87364	48.262	47.992	48.866	-0.041088					161	31	12	0	0	0	3.4812e-05	1	29896	132.44	97.138
SPPYTAFLGNLPYDVTEESIKEFFR	25	Unmodified	_SPPYTAFLGNLPYDVTEESIKEFFR_	0	0	0	1	P23588	P23588	EIF4B	Eukaryotic translation initiation factor 4B	MULTI-MSMS		180921_prapII_OG_FR4	FR4 pII	974.488	3	974.152	2919.43	61924.1	0.4651	0.00045308	-0.071133	-6.9294e-05	0.39397	0.00038378	974.485	978.499	51.039	0.72217	51.03	50.776	51.499	-0.0096321					195	26	13	0	0	0	2.1156e-50	2	32728	204.12	182.17
VAPAQPSEEGPGR	13	Unmodified	_VAPAQPSEEGPGR_	0	0	0	0	P23588	P23588	EIF4B	Eukaryotic translation initiation factor 4B	MULTI-MSMS		181101_OG_pV_FR5	FR5 pV	647.823	2	647.823	1293.63	76083.3	0.24615	0.00015946	0.48387	0.00031346	0.73002	0.00047293	647.823	653.843	23.169	0.52127	21.435	21.343	21.864	-1.7342					40	18	5	0	0	0	0.008667	1	5307	75.566	48.677
VAPAQPSEEGPGR	13	Unmodified	_VAPAQPSEEGPGR_	0	0	0	0	P23588	P23588	EIF4B	Eukaryotic translation initiation factor 4B	MULTI-MSMS		181022_OG_pIII_FR4	FR4 pIII	647.324	2	647.823	1293.63	76361.1	1.4639	0.00094837	1.1288	0.00073129	2.5928	0.0016797	647.824	650.834	23.179	0.53023	21.754	21.63	22.16	-1.4249					39	15	7	0	0	0	0.00017225	2	7119	123.11	100.53
VMPAPPPK	8	Unmodified	_VMPAPPPK_	0	0	0	0	P23588	P23588	EIF4B	Eukaryotic translation initiation factor 4B	MULTI-MSMS		181101_OG_pV_FR21	FR21 pV	421.748	2	418.739	835.463	95694.2	-0.0058038	-2.4303e-06	0.27953	0.00011705	0.27373	0.00011462	418.739	421.749	23.583	0.94998	22.235	21.997	22.947	-1.3479					85	34	4	0	0	0	0.04319	1	7001	60.358	36.172
VMPAPPPKENAWVK	14	Unmodified	_VMPAPPPKENAWVK_	0	0	0	1	P23588	P23588	EIF4B	Eukaryotic translation initiation factor 4B	MULTI-MSMS		180921_prapII_OG_FR22	FR22 pII	525.963	3	521.95	1562.83	85734.5	-0.289	-0.00015084	-0.033338	-1.7401e-05	-0.32234	-0.00016824	521.95	525.963	28.928	0.58684	29.435	29.317	29.904	0.50652					76	27	6	0	0	0	0.044214	1	9896	54.524	36.859
VMPAPPPKENAWVK	14	Unmodified	_VMPAPPPKENAWVK_	0	0	0	1	P23588	P23588	EIF4B	Eukaryotic translation initiation factor 4B	MULTI-MSMS		181022_OG_pIII_FR21	FR21 pIII	525.964	3	521.95	1562.83	85869.2	1.619	0.00084506	-0.014994	-7.8263e-06	1.604	0.00083723	521.95	526.298	30.839	0.96155	29.39	29.1	30.062	-1.4484					298	74	8	0	0	0	0.0022817	1	21650	84.892	84.892
[truncated: 16 more columns]

## Sheet: RPS6
Sequence	Length	Modifications	Modified sequence	Acetyl (Protein N-term)	Deamidation (NQ)	Oxidation (M)	Missed cleavages	Proteins	Leading proteins	Gene names	Protein names	Type	Labeling State	Raw file	Experiment	MS/MS m/z	Charge	m/z	Mass	Resolution	Uncalibrated - Calibrated m/z [ppm]	Uncalibrated - Calibrated m/z [Da]	Mass error [ppm]	Mass error [Da]	Uncalibrated mass error [ppm]	Uncalibrated mass error [Da]	Max intensity m/z 0	Max intensity m/z 1	Retention time	Retention length	Calibrated retention time	Calibrated retention time start	Calibrated retention time finish	Retention time calibration	Match time difference	Match m/z difference	Match q-value	Match score	Number of data points	Number of scans	Number of isotopic peaks	PIF	Fraction of total spectrum	Base peak fraction	PEP	MS/MS count	MS/MS scan number	Score	Delta score
DIPGLTDTTVPR	12	Unmodified	_DIPGLTDTTVPR_	0	0	0	0	P62753	P62753	RPS6	40S ribosomal protein S6	MULTI-MSMS		181101_OG_pV_FR2	FR2 pV	642.844	2	642.843	1283.67	76643.9	0.27261	0.00017524	0.099593	6.4023e-05	0.3722	0.00023927	642.844	645.853	39.409	1.139	37.444	37.189	38.328	-1.9654					163	31	9	0	0	0	6.659e-05	2	20255	139.38	102.32
DIPGLTDTTVPR	12	Unmodified	_DIPGLTDTTVPR_	0	0	0	0	P62753	P62753	RPS6	40S ribosomal protein S6	MULTI-MSMS		181107_SILAC_OG_pIV_FR2	FR2 pIV	642.843	2	642.843	1283.67	75552.9	0.039953	2.5684e-05	0.033288	2.1399e-05	0.073241	4.7083e-05	642.844	645.853	38.877	1.3515	37.483	37.241	38.592	-1.3945					225	43	9	0	0	0	2.4035e-05	5	22269	182.39	140.96
DIPGLTDTTVPR	12	Unmodified	_DIPGLTDTTVPR_	0	0	0	0	P62753	P62753	RPS6	40S ribosomal protein S6	MULTI-MSMS		181022_OG_pIII_FR1	FR1 pIII	645.855	2	642.843	1283.67	75462.2	1.1277	0.00072492	0.42962	0.00027618	1.5573	0.0010011	642.844	645.854	39.194	0.5512	37.49	37.264	37.815	-1.7047					103	17	9	0	0	0	8.1472e-05	2	14770	135.43	95.361
DIPGLTDTTVPR	12	Unmodified	_DIPGLTDTTVPR_	0	0	0	0	P62753	P62753	RPS6	40S ribosomal protein S6	MULTI-MSMS		180917_prapI_OG_FR1	FR1 pI	642.844	2	642.843	1283.67	75183.8	0.13388	8.6063e-05	-0.042313	-2.7201e-05	0.091565	5.8862e-05	642.844	645.853	37.585	1.254	37.585	37.343	38.597	0					308	48	9	0	0	0	7.6374e-05	6	15214	147.4	103.06
DIPGLTDTTVPR	12	Unmodified	_DIPGLTDTTVPR_	0	0	0	0	P62753	P62753	RPS6	40S ribosomal protein S6	MULTI-MSMS		180921_prapII_OG_FR1	FR1 pII	645.854	2	642.843	1283.67	75015.2	0.10271	6.6027e-05	0.019321	1.242e-05	0.12203	7.8447e-05	642.843	645.853	37.595	1.3045	37.56	37.307	38.612	-0.035484					332	55	12	0	0	0	0.00014009	3	14753	128.03	92.127
GCIVDANLSVLNLVIVK	17	Unmodified	_GCIVDANLSVLNLVIVK_	0	0	0	0	P62753	P62753	RPS6	40S ribosomal protein S6	MULTI-MSMS		181101_OG_pV_FR9	FR9 pV	917.035	2	914.024	1826.03	64074.1	0.1357	0.00012404	0.27645	0.00025268	0.41215	0.00037672	914.025	917.035	50.852	0.36829	48.534	48.41	48.778	-2.3179					85	12	11	0	0	0	9.5172e-06	2	28610	163.45	163.45
GCIVDANLSVLNLVIVK	17	Unmodified	_GCIVDANLSVLNLVIVK_	0	0	0	0	P62753	P62753	RPS6	40S ribosomal protein S6	MULTI-MSMS		181107_SILAC_OG_pIV_FR11	FR11 pIV	917.536	2	914.024	1826.03	62627.6	-0.19592	-0.00017907	-0.12816	-0.00011714	-0.32407	-0.00029621	914.024	917.035	50.416	0.46053	48.833	48.684	49.145	-1.5835					84	16	9	0	0	0	5.3782e-06	3	20741	159.44	120.27
GCIVDANLSVLNLVIVK	17	Unmodified	_GCIVDANLSVLNLVIVK_	0	0	0	0	P62753	P62753	RPS6	40S ribosomal protein S6	MULTI-MSMS		180917_prapI_OG_FR10	FR10 pI	917.034	2	914.024	1826.03	64090.3	-0.21734	-0.00019865	0.29499	0.00026963	0.077658	7.0981e-05	914.025	917.035	49.334	0.96473	49.606	49.468	50.433	0.27243					188	30	12	0	0	0	6.7584e-13	2	30199	196.02	196.02
GCIVDANLSVLNLVIVK	17	Unmodified	_GCIVDANLSVLNLVIVK_	0	0	0	0	P62753	P62753	RPS6	40S ribosomal protein S6	MULTI-MSMS		180921_prapII_OG_FR8	FR8 pII	917.538	2	914.024	1826.03	64395.8	1.3745	0.0012564	0.6793	0.0006209	2.0538	0.0018773	914.025	917.035	49.395	0.6274	49.517	49.403	50.031	0.1213					99	21	10	0	0	0	2.6269e-09	2	28454	167.44	130.82
GCIVDANLSVLNLVIVK	17	Unmodified	_GCIVDANLSVLNLVIVK_	0	0	0	0	P62753	P62753	RPS6	40S ribosomal protein S6	MULTI-MSMS		181022_OG_pIII_FR11	FR11 pIII	917.036	2	914.024	1826.03	59805.3	2.4399	0.0022301	-1.4156	-0.0012939	1.0243	0.00093625	914.525	917.03	50.611	0.92241	48.725	48.409	49.332	-1.8862					232	49	9	0	0	0	0.00020616	1	23994	109.72	78.374
KLFNLSKEDDVR	12	Unmodified	_KLFNLSKEDDVR_	0	0	0	2	P62753	P62753	RPS6	40S ribosomal protein S6	MULTI-MSMS		181101_OG_pV_FR13	FR13 pV	494.62	3	488.6	1462.78	86682.4	0.48938	0.00023911	-0.21136	-0.00010327	0.27803	0.00013584	488.6	494.62	30.181	0.51807	28.337	28.214	28.733	-1.8437					153	30	8	0	0	0	2.7209e-05	2	13663	171.62	124.89
KLFNLSKEDDVR	12	Unmodified	_KLFNLSKEDDVR_	0	0	0	2	P62753	P62753	RPS6	40S ribosomal protein S6	MULTI-MSMS		181022_OG_pIII_FR13	FR13 pIII	494.621	3	488.6	1462.78	85733.5	2.2702	0.0011092	-0.075472	-3.6875e-05	2.1948	0.0010724	488.6	494.62	30.035	0.8202	28.052	27.822	28.643	-1.9832					387	59	10	0	0	0	0.00016439	1	10746	150.14	94.336
KLFNLSKEDDVR	12	Unmodified	_KLFNLSKEDDVR_	0	0	0	2	P62753	P62753	RPS6	40S ribosomal protein S6	MULTI-MSMS		180921_prapII_OG_FR13	FR13 pII	494.62	3	488.6	1462.78	90385.1	-0.12898	-6.302e-05	-0.18479	-9.0288e-05	-0.31377	-0.00015331	488.6	494.62	27.125	0.20707	27.354	27.204	27.411	0.22948					43	11	6	0	0	0	0.00017158	3	7904	143.55	109.77
KLFNLSKEDDVR	12	Unmodified	_KLFNLSKEDDVR_	0	0	0	2	P62753	P62753	RPS6	40S ribosomal protein S6	MULTI-MSMS		180917_prapI_OG_FR13	FR13 pI	494.62	3	488.6	1462.78	87841	-0.91581	-0.00044747	-0.011601	-5.6682e-06	-0.92741	-0.00045313	488.6	494.62	27.072	0.31523	27.285	27.158	27.473	0.21339					45	13	6	0	0	0	0.00059502	1	7356	118.87	81.686
LFNLSKEDDVR	11	Unmodified	_LFNLSKEDDVR_	0	0	0	1	P62753	P62753	RPS6	40S ribosomal protein S6	MULTI-MSMS		181101_OG_pV_FR5	FR5 pV	445.901	3	445.902	1334.68	90730.3	-0.13739	-6.1263e-05	0.053694	2.3942e-05	-0.083697	-3.732e-05	445.902	449.915	33.158	0.66081	30.934	30.627	31.288	-2.2237					84	19	11	0	0	0	0.00019729	2	14191	167.09	111.07
LFNLSKEDDVR	11	Unmodified	_LFNLSKEDDVR_	0	0	0	1	P62753	P62753	RPS6	40S ribosomal protein S6	MULTI-MSMS		181022_OG_pIII_FR5	FR5 pIII	668.35	2	668.349	1334.68	73541.3	1.7399	0.0011628	0.01977	1.3213e-05	1.7596	0.0011761	668.349	674.369	32.736	0.45633	30.931	30.784	31.241	-1.805					59	13	10	0	0	0	0.00036503	2	16611	147.3	87.201
LFNLSKEDDVR	11	Unmodified	_LFNLSKEDDVR_	0	0	0	1	P62753	P62753	RPS6	40S ribosomal protein S6	MULTI-MSMS		181107_SILAC_OG_pIV_FR6	FR6 pIV	445.901	3	445.902	1334.68	91466.4	-0.23837	-0.00010629	-0.38201	-0.00017034	-0.62037	-0.00027663	445.901	449.915	32.101	0.47197	30.829	30.655	31.127	-1.2717					75	13	9	0	0	0	0.001159	2	17063	133.42	87.655
LFNLSKEDDVR	11	Unmodified	_LFNLSKEDDVR_	0	0	0	1	P62753	P62753	RPS6	40S ribosomal protein S6	MULTI-MSMS		180921_prapII_OG_FR5	FR5 pII	449.915	3	445.902	1334.68	90351.4	-0.41359	-0.00018442	0.094653	4.2206e-05	-0.31894	-0.00014221	445.902	449.915	30.257	0.63571	30.552	30.414	31.05	0.29474					87	23	8	0	0	0	0.0006655	2	10649	141.88	90.617
LIEVDDER	8	Unmodified	_LIEVDDER_	0	0	0	0	P62753	P62753	RPS6	40S ribosomal protein S6	MULTI-MSMS		181107_SILAC_OG_pIV_FR3	FR3 pIV	494.751	2	494.751	987.487	86937.5	-0.60359	-0.00029863	0.080165	3.9662e-05	-0.52343	-0.00025897	494.751	497.761	28.861	0.79857	27.752	27.545	28.343	-1.1095					117	26	8	0	0	0	0.0054735	2	11801	98.523	19.055
LIEVDDER	8	Unmodified	_LIEVDDER_	0	0	0	0	P62753	P62753	RPS6	40S ribosomal protein S6	MULTI-MSMS		181101_OG_pV_FR3	FR3 pV	497.761	2	494.751	987.487	87475.3	0.19298	9.5478e-05	-0.13898	-6.8762e-05	0.054	2.6717e-05	494.751	497.761	29.504	0.67421	27.762	27.59	28.264	-1.7428					94	21	8	0	0	0	0.0044808	3	11456	104.75	30.387
LIEVDDER	8	Unmodified	_LIEVDDER_	0	0	0	0	P62753	P62753	RPS6	40S ribosomal protein S6	MULTI-MSMS		181022_OG_pIII_FR3	FR3 pIII	497.761	2	494.751	987.487	87133.7	1.2454	0.00061615	-0.25088	-0.00012412	0.99451	0.00049203	494.751	497.76	29.328	0.52144	27.787	27.561	28.082	-1.5416					105	15	11	0	0	0	0.0031499	2	12813	116.9	36.441
LIEVDDERK	9	Unmodified	_LIEVDDERK_	0	0	0	1	P62753	P62753	RPS6	40S ribosomal protein S6	MULTI-MSMS		181022_OG_pIII_FR4	FR4 pIII	564.819	2	558.798	1115.58	80968.2	1.7378	0.0009711	0.058698	3.28e-05	1.7965	0.0010039	558.798	564.819	24.601	0.17563	23.176	23.087	23.263	-1.4249					31	6	7	0	0	0	0.020668	2	8567	88.37	33.758
LIEVDDERK	9	Unmodified	_LIEVDDERK_	0	0	0	1	P62753	P62753	RPS6	40S ribosomal protein S6	MULTI-MSMS		181101_OG_pV_FR4	FR4 pV	564.819	2	558.798	1115.58	81547.1	0.46893	0.00026204	0.051351	2.8695e-05	0.52028	0.00029073	558.798	564.819	24.71	0.43674	23.099	22.954	23.39	-1.6114					51	12	7	0	0	0	0.024978	2	7267	85.161	30.611
LNISFPATGCQK	12	Unmodified	_LNISFPATGCQK_	0	0	0	0	P62753	P62753	RPS6	40S ribosomal protein S6	MULTI-MSMS		180917_prapI_OG_FR21	FR21 pI	668.34	2	668.34	1334.67	74464.6	0.28069	0.0001876	0.10208	6.8224e-05	0.38277	0.00025582	668.34	671.35	35.085	0.97218	35.522	35.381	36.353	0.43705					148	37	7	0	0	0	1.5099e-05	3	13299	173.64	136.09
LNISFPATGCQK	12	Unmodified	_LNISFPATGCQK_	0	0	0	0	P62753	P62753	RPS6	40S ribosomal protein S6	MULTI-MSMS		181101_OG_pV_FR21	FR21 pV	668.34	2	668.34	1334.67	72763.9	1.0345	0.00069138	-0.059955	-4.007e-05	0.97452	0.00065131	668.34	671.35	37.166	0.7807	35.318	35.092	35.872	-1.8476					183	33	10	0	0	0	6.8618e-05	2	20214	150.15	117.26
LNISFPATGCQK	12	Unmodified	_LNISFPATGCQK_	0	0	0	0	P62753	P62753	RPS6	40S ribosomal protein S6	MULTI-MSMS		181107_SILAC_OG_pIV_FR24	FR24 pIV	668.339	2	668.34	1334.67	75374.9	-0.86128	-0.00057563	-0.33996	-0.00022721	-1.2012	-0.00080284	668.34	671.35	38.179	0.66277	35.332	35.161	35.824	-2.8477					196	40	8	0	0	0	0.0028729	2	19231	90.913	66.059
LNISFPATGCQK	12	Unmodified	_LNISFPATGCQK_	0	0	0	0	P62753	P62753	RPS6	40S ribosomal protein S6	MULTI-MSMS		180921_prapII_OG_FR21	FR21 pII	671.35	2	668.34	1334.67	71119	0.064395	4.3038e-05	0.023721	1.5854e-05	0.088116	5.8891e-05	668.34	671.35	35.022	1.1546	35.513	35.343	36.498	0.49056					309	57	11	0	0	0	8.4991e-06	4	17109	175.65	142.65
LNISFPATGCQK	12	Unmodified	_LNISFPATGCQK_	0	0	0	0	P62753	P62753	RPS6	40S ribosomal protein S6	MULTI-MSMS		181022_OG_pIII_FR21	FR21 pIII	671.352	2	668.34	1334.67	72167.4	2.1027	0.0014053	0.21594	0.00014432	2.3186	0.0015496	668.34	671.35	37.133	0.83192	35.385	35.159	35.99	-1.7481					314	43	11	0	0	0	1.3881e-05	2	27591	172.98	141.05
MATEVAADALGEEWK	15	Unmodified	_MATEVAADALGEEWK_	0	0	0	0	P62753	P62753	RPS6	40S ribosomal protein S6	MULTI-MSMS		181107_SILAC_OG_pIV_FR3	FR3 pIV	813.893	2	810.882	1619.75	68058.8	0.4397	0.00035654	0.043215	3.5042e-05	0.48291	0.00039159	810.883	813.892	40.285	0.88644	38.777	38.528	39.415	-1.5072					154	25	12	0	0	0	9.1117e-48	3	25357	251.81	200.54
MATEVAADALGEEWK	15	Unmodified	_MATEVAADALGEEWK_	0	0	0	0	P62753	P62753	RPS6	40S ribosomal protein S6	MULTI-MSMS		181101_OG_pV_FR3	FR3 pV	810.883	2	810.882	1619.75	68034.7	0.8294	0.00067255	-0.12001	-9.7314e-05	0.70939	0.00057523	810.882	813.892	41.195	0.92566	38.858	38.508	39.434	-2.3364					170	27	11	0	0	0	1.0976e-06	2	24849	205.07	146.82
MATEVAADALGEEWK	15	Unmodified	_MATEVAADALGEEWK_	0	0	0	0	P62753	P62753	RPS6	40S ribosomal protein S6	MULTI-MSMS		180921_prapII_OG_FR3	FR3 pII	813.893	2	810.882	1619.75	67246.3	0.23603	0.00019139	-0.11757	-9.5339e-05	0.11845	9.6052e-05	810.882	813.892	38.825	0.84194	38.884	38.714	39.556	0.058895					185	33	11	0	0	0	1.6592e-47	2	18637	254.07	198.1
MATEVAADALGEEWK	15	Unmodified	_MATEVAADALGEEWK_	0	0	0	0	P62753	P62753	RPS6	40S ribosomal protein S6	MULTI-MSMS		180917_prapI_OG_FR2	FR2 pI	813.893	2	810.882	1619.75	67579.1	0.071644	5.8095e-05	-0.17968	-0.0001457	-0.10803	-8.76e-05	810.882	813.892	38.668	0.93095	38.927	38.752	39.683	0.25874					232	42	12	0	0	0	5.5358e-36	2	18578	235.49	184.22
MATEVAADALGEEWK	15	Unmodified	_MATEVAADALGEEWK_	0	0	0	0	P62753	P62753	RPS6	40S ribosomal protein S6	MULTI-MSMS		181022_OG_pIII_FR3	FR3 pIII	813.894	2	810.882	1619.75	67527.6	2.1413	0.0017363	0.091551	7.4237e-05	2.2329	0.0018106	810.883	813.892	40.819	0.74764	38.88	38.626	39.373	-1.9392					85	15	11	0	0	0	1.9592e-26	2	25960	225.55	174.28
MATEVAADALGEEWKGYVVR	20	Unmodified	_MATEVAADALGEEWKGYVVR_	0	0	0	1	P62753	P62753	RPS6	40S ribosomal protein S6	MULTI-MSMS		181022_OG_pIII_FR4	FR4 pIII	736.714	3	732.365	2194.07	72363.2	2.2995	0.0016841	2740.6	2.0071	2742.9	2.0088	734.707	736.713	42.743	0.44212	40.62	40.441	40.883	-2.1229					36	12	7	0	0	0	5.5301e-07	1	28427	145.69	117.33
[truncated: 16 more columns]

## Sheet: TSC2, TSC4
Sequence	Length	Modifications	Modified sequence	Acetyl (Protein N-term)	Deamidation (NQ)	Oxidation (M)	Missed cleavages	Proteins	Leading proteins	Gene names	Protein names	Type	Labeling State	Raw file	Experiment	MS/MS m/z	Charge	m/z	Mass	Resolution	Uncalibrated - Calibrated m/z [ppm]	Uncalibrated - Calibrated m/z [Da]	Mass error [ppm]	Mass error [Da]	Uncalibrated mass error [ppm]	Uncalibrated mass error [Da]	Max intensity m/z 0	Max intensity m/z 1	Retention time	Retention length	Calibrated retention time	Calibrated retention time start	Calibrated retention time finish	Retention time calibration	Match time difference	Match m/z difference	Match q-value	Match score	Number of data points	Number of scans	Number of isotopic peaks	PIF	Fraction of total spectrum	Base peak fraction	PEP	MS/MS count	MS/MS scan number	Score	Delta score
APAQTPAEPTPGYEVGQR	18	Unmodified	_APAQTPAEPTPGYEVGQR_	0	0	0	0	P49815	P49815	TSC2	Tuberin	MULTI-MSMS		181107_SILAC_OG_pIV_FR5	FR5 pIV	937.973	2	934.96	1867.91	64523.7	0.82521	0.00077154	0.40514	0.00037879	1.2303	0.0011503	935.463	937.972	30.325	0.27656	28.964	28.808	29.085	-1.3612					31	7	7	0	0	0	3.072e-06	2	15874	164.13	96.915
APAQTPAEPTPGYEVGQR	18	Unmodified	_APAQTPAEPTPGYEVGQR_	0	0	0	0	P49815	P49815	TSC2	Tuberin	MULTI-MSMS		181101_OG_pV_FR5	FR5 pV	934.962	2	934.96	1867.91	63294.2	0.96179	0.00089924	-0.5388	-0.00050376	0.42299	0.00039548	935.461	937.97	30.868	0.38764	28.74	28.556	28.944	-2.128					51	11	8	0	0	0	4.6195e-15	2	11897	218.02	165.53
APAQTPAEPTPGYEVGQR	18	Unmodified	_APAQTPAEPTPGYEVGQR_	0	0	0	0	P49815	P49815	TSC2	Tuberin	MULTI-MSMS		180921_prapII_OG_FR5	FR5 pII	934.962	2	934.96	1867.91	63862.6	-0.17979	-0.0001681	0.82547	0.00077178	0.64568	0.00060369	935.464	938.472	29.05	0.29507	29.345	29.242	29.537	0.29474					49	12	6	0	0	0	0.0015961	3	9572	93.348	72.965
EMVYCLEQGLIHR	13	Unmodified	_EMVYCLEQGLIHR_	0	0	0	0	P49815	P49815	TSC2	Tuberin	MULTI-MSMS		180917_prapI_OG_FR10	FR10 pI	549.938	3	549.938	1646.79	80882.5	-0.39774	-0.00021873	0.030859	1.697e-05	-0.36688	-0.00020176	549.937	552.278	37.121	0.18781	37.393	37.319	37.507	0.27254					17	7	4	0	0	0	0.00019636	1	18028	132.56	99.998
IAVLYVGEGQSNSELAILSNEHGSYR	26	Unmodified	_IAVLYVGEGQSNSELAILSNEHGSYR_	0	0	0	0	P49815	P49815	TSC2	Tuberin	MULTI-MSMS		181101_OG_pV_FR6	FR6 pV	936.807	3	936.138	2805.39	64997.9	0.20452	0.00019146	0.23204	0.00021722	0.43656	0.00040868	936.807	938.48	42.988	0.38152	40.495	40.373	40.754	-2.4926					33	11	6	0	0	0	4.1911e-08	1	20513	96.903	78.808
ICEEAAYSNPSLPLVHPPSHSK	22	Unmodified	_ICEEAAYSNPSLPLVHPPSHSK_	0	0	0	0	P49815	P49815	TSC2	Tuberin	MULTI-MSMS		181101_OG_pV_FR15	FR15 pV	814.076	3	811.734	2432.18	71160	0.2261	0.00018353	0.10187	8.269e-05	0.32797	0.00026622	812.068	813.74	34.267	0.39922	31.96	31.758	32.157	-2.3068					66	16	6	0	0	0	0.00032013	3	17729	72.771	55.741
ICEEAAYSNPSLPLVHPPSHSK	22	Unmodified	_ICEEAAYSNPSLPLVHPPSHSK_	0	0	0	0	P49815	P49815	TSC2	Tuberin	MULTI-MSMS		181107_SILAC_OG_pIV_FR15	FR15 pIV	610.807	4	609.052	2432.18	78406.4	-0.15298	-9.3171e-05	-0.28024	-0.00017068	-0.43322	-0.00026385	609.303	610.808	33.493	0.45473	31.983	31.708	32.163	-1.5096					114	20	9	0	0	0	0.0078201	2	4845	51.688	29.57
ICEEAAYSNPSLPLVHPPSHSK	22	Unmodified	_ICEEAAYSNPSLPLVHPPSHSK_	0	0	0	0	P49815	P49815	TSC2	Tuberin	MULTI-MSMS		180921_prapII_OG_FR15	FR15 pII	610.558	4	609.052	2432.18	77594.3	0.26721	0.00016275	-0.13273	-8.084e-05	0.13448	8.1907e-05	609.303	610.808	31.81	0.89284	32.007	31.574	32.467	0.19654					151	40	9	0	0	0	1.3855e-05	2	12844	98.292	69.174
ICEEAAYSNPSLPLVHPPSHSK	22	Unmodified	_ICEEAAYSNPSLPLVHPPSHSK_	0	0	0	0	P49815	P49815	TSC2	Tuberin	MULTI-MSMS		180917_prapI_OG_FR15	FR15 pI	609.302	4	609.052	2432.18	77751.7	-0.18365	-0.00011186	-0.52204	-0.00031795	-0.70569	-0.0004298	609.303	610.808	31.745	0.56191	32.048	31.744	32.306	0.30299					105	23	8	0	0	0	0.0033415	1	9788	58.914	32.896
ICEEAAYSNPSLPLVHPPSHSK	22	Unmodified	_ICEEAAYSNPSLPLVHPPSHSK_	0	0	0	0	P49815	P49815	TSC2	Tuberin	MULTI-MSMS		181022_OG_pIII_FR15	FR15 pIII	814.413	3	811.734	2432.18	69392.8	2.4725	0.002007	-0.35693	-0.00028973	2.1156	0.0017173	811.734	814.074	34.225	0.61928	32.088	31.864	32.483	-2.1376					148	27	9	0	0	0	3.6845e-05	3	21033	90.464	62.959
SLLGLDSGELQSGPESSSSPGVHVR	25	Unmodified	_SLLGLDSGELQSGPESSSSPGVHVR_	0	0	0	0	P49815	P49815	TSC2	Tuberin	MULTI-MSMS		181022_OG_pIII_FR5	FR5 pIII	834.426	3	832.417	2494.23	66625.5	1.9957	0.0016613	0.86743	0.00072206	2.8632	0.0023833	832.753	834.424	38.753	0.42262	36.652	36.378	36.801	-2.1014					38	10	7	0	0	0	1.7995e-08	2	22877	114.78	82.965
SLLGLDSGELQSGPESSSSPGVHVR	25	Unmodified	_SLLGLDSGELQSGPESSSSPGVHVR_	0	0	0	0	P49815	P49815	TSC2	Tuberin	MULTI-MSMS		180921_prapII_OG_FR5	FR5 pII	832.752	3	832.417	2494.23	67510.8	0.24179	0.00020127	0.46967	0.00039096	0.71146	0.00059223	832.752	834.758	36.59	0.38464	36.785	36.618	37.002	0.19458					69	16	8	0	0	0	1.7242e-15	2	17154	151.2	120.62
[truncated: 16 more columns]

## Sheet: TSC1
Sequence	Length	Modifications	Modified sequence	Acetyl (Protein N-term)	Deamidation (NQ)	Oxidation (M)	Missed cleavages	Proteins	Leading proteins	Gene names	Protein names	Type	Labeling State	Raw file	Experiment	MS/MS m/z	Charge	m/z	Mass	Resolution	Uncalibrated - Calibrated m/z [ppm]	Uncalibrated - Calibrated m/z [Da]	Mass error [ppm]	Mass error [Da]	Uncalibrated mass error [ppm]	Uncalibrated mass error [Da]	Max intensity m/z 0	Max intensity m/z 1	Retention time	Retention length	Calibrated retention time	Calibrated retention time start	Calibrated retention time finish	Retention time calibration	Match time difference	Match m/z difference	Match q-value	Match score	Number of data points	Number of scans	Number of isotopic peaks	PIF	Fraction of total spectrum	Base peak fraction	PEP	MS/MS count	MS/MS scan number	Score	Delta score
DQLLLLHNQLLYER	14	Unmodified	_DQLLLLHNQLLYER_	0	0	0	0	Q92574	Q92574	TSC1	Hamartin	MULTI-MSMS		180917_prapI_OG_FR9	FR9 pI	590.332	3	589.997	1766.97	81168.2	-0.27597	-0.00016282	0.20775	0.00012257	-0.068214	-4.0246e-05	589.997	592.337	40.76	0.34652	41.076	40.947	41.293	0.31568					32	11	6	0	0	0	0.0021154	1	21229	97.2	67.22
DQLLLLHNQLLYER	14	Unmodified	_DQLLLLHNQLLYER_	0	0	0	0	Q92574	Q92574	TSC1	Hamartin	MULTI-MSMS		180921_prapII_OG_FR9	FR9 pII	589.996	3	589.997	1766.97	81767.7	0.51266	0.00030246	-0.21659	-0.00012779	0.29607	0.00017468	589.996	592.003	40.846	0.24392	41.031	40.942	41.186	0.18472					33	9	5	0	0	0	0.0011695	2	21981	137.62	113.54
DQLLLLHNQLLYER	14	Unmodified	_DQLLLLHNQLLYER_	0	0	0	0	Q92574	Q92574	TSC1	Hamartin	MULTI-MSMS		181107_SILAC_OG_pIV_FR9	FR9 pIV	592.338	3	589.997	1766.97	80814.7	-0.27256	-0.00016081	0.028643	1.6899e-05	-0.24392	-0.00014391	589.997	592.003	42.722	0.36691	41.064	40.901	41.268	-1.6578					46	12	7	0	0	0	0.00050187	3	14850	127.36	90.504
DQLLLLHNQLLYER	14	Unmodified	_DQLLLLHNQLLYER_	0	0	0	0	Q92574	Q92574	TSC1	Hamartin	MULTI-MSMS		181101_OG_pV_FR9	FR9 pV	592.338	3	589.997	1766.97	81022.9	0.48197	0.00028436	0.10379	6.1235e-05	0.58576	0.0003456	589.996	592.003	43.814	0.30062	41.2	41.071	41.372	-2.6136					24	8	5	0	0	0	0.00041919	2	22281	130.2	83.319
GTPLGTPATSPPPAPLCHSDDYVHISLPQATVTPPR	36	Unmodified	_GTPLGTPATSPPPAPLCHSDDYVHISLPQATVTPPR_	0	0	0	0	Q92574	Q92574	TSC1	Hamartin	MULTI-MSMS		180917_prapI_OG_FR16	FR16 pI	937.975	4	937.725	3746.87	63220.7	-0.20767	-0.00019473	0.58241	0.00054614	0.37474	0.0003514	938.228	939.732	39.366	0.79505	39.509	39.223	40.019	0.14299					114	31	9	0	0	0	0.012683	2	15803	37.265	19.199
GTPLGTPATSPPPAPLCHSDDYVHISLPQATVTPPR	36	Unmodified	_GTPLGTPATSPPPAPLCHSDDYVHISLPQATVTPPR_	0	0	0	0	Q92574	Q92574	TSC1	Hamartin	MULTI-MSMS		180921_prapII_OG_FR16	FR16 pII	939.733	4	937.725	3746.87	62180.1	0.39612	0.00037145	0.45522	0.00042688	0.85135	0.00079833	938.227	939.983	39.385	0.92468	39.476	39.212	40.137	0.091125					213	36	11	0	0	0	1.6721e-05	3	19647	67.235	47.466
GTPLGTPATSPPPAPLCHSDDYVHISLPQATVTPPR	36	Unmodified	_GTPLGTPATSPPPAPLCHSDDYVHISLPQATVTPPR_	0	0	0	0	Q92574	Q92574	TSC1	Hamartin	MULTI-MSMS		181101_OG_pV_FR16	FR16 pV	939.984	4	937.725	3746.87	63943.1	0.65254	0.0006119	1.4303	0.0013412	2.0828	0.0019531	937.977	939.733	41.568	0.76598	39.222	38.995	39.761	-2.3452					178	30	11	0	0	0	8.5821e-05	2	24079	57.563	41.293
LETHDVVIECAK	12	Unmodified	_LETHDVVIECAK_	0	0	0	0	Q92574	Q92574	TSC1	Hamartin	MULTI-MSMS		181022_OG_pIII_FR4	FR4 pIII	710.368	2	707.356	1412.7	74579.4	2.0362	0.0014403	1.7883	0.0012649	3.8245	0.0027052	707.358	710.367	46.648	0.20599	44.526	44.414	44.62	-2.1227					15	4	5	0	0	0	0.040618	1	32684	59.35	6.8678
LMLLNMPGQLPQTLSSPSTR	20	Unmodified	_LMLLNMPGQLPQTLSSPSTR_	0	0	0	0	Q92574	Q92574	TSC1	Hamartin	MULTI-MSMS		181101_OG_pV_FR22	FR22 pV	1096.09	2	1092.58	2183.14	57902.6	0.24978	0.00027291	-0.016077	-1.7565e-05	0.23371	0.00025534	1093.08	1096.09	47.635	0.23537	45.34	45.212	45.448	-2.295					20	7	5	0	0	0	0.064563	1	34349	57.159	29.189
VCHTELLLSQVSQK	14	Unmodified	_VCHTELLLSQVSQK_	0	0	0	0	Q92574	Q92574	TSC1	Hamartin	MULTI-MSMS		181022_OG_pIII_FR17	FR17 pIII	821.436	2	821.435	1640.86	69960.5	2.3936	0.0019662	-0.4913	-0.00040357	1.9023	0.0015626	821.937	824.445	33.558	0.5019	31.512	31.311	31.813	-2.0457					57	21	6	0	0	0	0.0010732	1	24107	96.756	48.479
VGFGSGQPPPYDHLFEVALPK	21	Unmodified	_VGFGSGQPPPYDHLFEVALPK_	0	0	0	0	Q92574	Q92574	TSC1	Hamartin	MULTI-MSMS		181101_OG_pV_FR10	FR10 pV	752.388	3	752.388	2254.14	71041.5	-0.051452	-3.8712e-05	0.82172	0.00061825	0.77027	0.00057954	752.723	754.73	46.334	0.30986	43.844	43.65	43.96	-2.49					45	9	9	0	0	0	0.0014823	1	27634	65.423	26.507
[truncated: 16 more columns]

## Sheet: EIF4G1
Sequence	Length	Modifications	Modified sequence	Acetyl (Protein N-term)	Deamidation (NQ)	Oxidation (M)	Missed cleavages	Proteins	Leading proteins	Gene names	Protein names	Type	Labeling State	Raw file	Experiment	MS/MS m/z	Charge	m/z	Mass	Resolution	Uncalibrated - Calibrated m/z [ppm]	Uncalibrated - Calibrated m/z [Da]	Mass error [ppm]	Mass error [Da]	Uncalibrated mass error [ppm]	Uncalibrated mass error [Da]	Max intensity m/z 0	Max intensity m/z 1	Retention time	Retention length	Calibrated retention time	Calibrated retention time start	Calibrated retention time finish	Retention time calibration	Match time difference	Match m/z difference	Match q-value	Match score	Number of data points	Number of scans	Number of isotopic peaks	PIF	Fraction of total spectrum	Base peak fraction	PEP	MS/MS count	MS/MS scan number	Score	Delta score
AALSEEELEK	10	Unmodified	_AALSEEELEK_	0	0	0	0	Q04637	Q04637	EIF4G1	Eukaryotic translation initiation factor 4 gamma 1	MULTI-MSMS		181022_OG_pIII_FR3	FR3 pIII	559.784	2	559.782	1117.55	83245.4	1.595	0.00089286	1.1557	0.00064694	2.7507	0.0015398	559.783	562.793	29.358	0.34142	27.817	27.635	27.976	-1.5416					39	10	8	0	0	0	0.0009213	1	12818	116.37	60.695
AALSEEELEK	10	Unmodified	_AALSEEELEK_	0	0	0	0	Q04637	Q04637	EIF4G1	Eukaryotic translation initiation factor 4 gamma 1	MULTI-MSMS		181101_OG_pV_FR3	FR3 pV	559.783	2	559.782	1117.55	82925.3	0.18	0.00010076	1.5062	0.00084313	1.6862	0.00094389	559.783	562.794	29.563	0.27377	27.82	27.707	27.981	-1.7428					28	8	5	0	0	0	0.00094831	2	11523	115.7	69.726
AALSEEELEKK	11	Unmodified	_AALSEEELEKK_	0	0	0	1	Q04637	Q04637	EIF4G1	Eukaryotic translation initiation factor 4 gamma 1	MULTI-MSMS		181101_OG_pV_FR4	FR4 pV	416.222	3	416.222	1245.65	93903.6	-0.12705	-5.2883e-05	0.18349	7.6375e-05	0.056441	2.3492e-05	416.222	420.236	26.039	0.61171	24.327	24.068	24.679	-1.7116					176	33	8	0	0	0	0.0002096	2	8192	131.09	90.007
AALSEEELEKK	11	Unmodified	_AALSEEELEKK_	0	0	0	1	Q04637	Q04637	EIF4G1	Eukaryotic translation initiation factor 4 gamma 1	MULTI-MSMS		181107_SILAC_OG_pIV_FR5	FR5 pIV	416.222	3	416.222	1245.65	92837.7	-0.44805	-0.00018649	0.037837	1.5748e-05	-0.41022	-0.00017074	416.222	420.236	24.955	0.67113	23.793	23.538	24.209	-1.162					186	37	8	0	0	0	2.233e-05	2	9931	178.84	122.21
AALSEEELEKK	11	Unmodified	_AALSEEELEKK_	0	0	0	1	Q04637	Q04637	EIF4G1	Eukaryotic translation initiation factor 4 gamma 1	MULTI-MSMS		181022_OG_pIII_FR4	FR4 pIII	416.223	3	416.222	1245.65	93157.8	1.1424	0.00047551	-0.028979	-1.2062e-05	1.1135	0.00046345	416.222	420.236	25.753	0.61133	24.228	24.024	24.636	-1.5251					244	40	10	0	0	0	2.233e-05	2	9567	157.78	86.869
AIIEEYLHLNDMK	13	Unmodified	_AIIEEYLHLNDMK_	0	0	0	0	Q04637	Q04637	EIF4G1	Eukaryotic translation initiation factor 4 gamma 1	MULTI-MSMS		180921_prapII_OG_FR5	FR5 pII	530.607	3	530.273	1587.8	84358.8	0.35862	0.00019017	-0.13029	-6.9088e-05	0.22834	0.00012108	530.273	532.614	39.425	0.63672	39.62	39.418	40.055	0.19458					98	25	8	0	0	0	0.0003267	2	20147	146.5	109.57
AIIEEYLHLNDMK	13	Unmodified	_AIIEEYLHLNDMK_	0	0	0	0	Q04637	Q04637	EIF4G1	Eukaryotic translation initiation factor 4 gamma 1	MULTI-MSMS		181022_OG_pIII_FR5	FR5 pIII	530.609	3	530.273	1587.8	82851.4	2.4374	0.0012925	0.35576	0.00018865	2.7931	0.0014811	530.273	532.28	41.92	0.33458	39.819	39.627	39.962	-2.1014					55	9	7	0	0	0	6.8812e-05	2	26102	167.84	125.85
AIIEEYLHLNDMK	13	Unmodified	_AIIEEYLHLNDMK_	0	0	0	0	Q04637	Q04637	EIF4G1	Eukaryotic translation initiation factor 4 gamma 1	MULTI-MSMS		181107_SILAC_OG_pIV_FR5	FR5 pIV	794.906	2	794.906	1587.8	68646.1	0.59265	0.0004711	0.16832	0.0001338	0.76096	0.00060489	794.906	797.916	41.326	0.49416	39.666	39.508	40.003	-1.6602					83	16	8	0	0	0	5.9141e-07	2	29117	197.07	148.47
AIIEEYLHLNDMK	13	Unmodified	_AIIEEYLHLNDMK_	0	0	0	0	Q04637	Q04637	EIF4G1	Eukaryotic translation initiation factor 4 gamma 1	MULTI-MSMS		180917_prapI_OG_FR4	FR4 pI	530.271	3	530.273	1587.8	84496.7	-0.34101	-0.00018083	-0.39932	-0.00021175	-0.74033	-0.00039258	530.273	532.279	39.178	0.38182	39.571	39.446	39.828	0.39297					61	15	7	0	0	0	0.00053501	2	20050	137.4	91.334
AIIEEYLHLNDMK	13	Unmodified	_AIIEEYLHLNDMK_	0	0	0	0	Q04637	Q04637	EIF4G1	Eukaryotic translation initiation factor 4 gamma 1	MULTI-MSMS		181101_OG_pV_FR5	FR5 pV	530.273	3	530.273	1587.8	83691.1	0.63847	0.00033856	-0.050943	-2.7014e-05	0.58753	0.00031155	530.273	532.28	42.535	0.57328	39.919	39.757	40.33	-2.6156					78	17	9	0	0	0	0.00012049	2	23866	162.49	120.91
AISEPNFSVAYANMCR	16	Unmodified	_AISEPNFSVAYANMCR_	0	0	0	0	Q04637	Q04637	EIF4G1	Eukaryotic translation initiation factor 4 gamma 1	MULTI-MSMS		180921_prapII_OG_FR14	FR14 pII	915.42	2	915.419	1828.82	63293.8	0.1213	0.00011104	0.051165	4.6837e-05	0.17246	0.00015787	915.42	918.429	38.612	0.53608	38.863	38.681	39.217	0.25113					214	25	11	0	0	0	8.5493e-10	2	19579	185.99	144.86
AISEPNFSVAYANMCR	16	Unmodified	_AISEPNFSVAYANMCR_	0	0	0	0	Q04637	Q04637	EIF4G1	Eukaryotic translation initiation factor 4 gamma 1	MULTI-MSMS		180917_prapI_OG_FR14	FR14 pI	918.429	2	915.419	1828.82	63313.1	0.37403	0.00034239	-0.39553	-0.00036208	-0.021504	-1.9685e-05	915.419	918.429	38.646	0.44711	38.936	38.78	39.227	0.28972					136	15	13	0	0	0	8.1824e-09	2	18618	149.26	147.58
AISEPNFSVAYANMCR	16	Unmodified	_AISEPNFSVAYANMCR_	0	0	0	0	Q04637	Q04637	EIF4G1	Eukaryotic translation initiation factor 4 gamma 1	MULTI-MSMS		181022_OG_pIII_FR14	FR14 pIII	918.432	2	915.419	1828.82	63769	2.3178	0.0021217	-0.22413	-0.00020517	2.0936	0.0019165	915.921	918.429	40.688	0.71626	38.523	38.321	39.037	-2.1653					312	33	11	0	0	0	1.717e-09	2	27398	180.66	139.28
AISEPNFSVAYANMCR	16	Unmodified	_AISEPNFSVAYANMCR_	0	0	0	0	Q04637	Q04637	EIF4G1	Eukaryotic translation initiation factor 4 gamma 1	MULTI-MSMS		181107_SILAC_OG_pIV_FR14	FR14 pIV	918.43	2	915.419	1828.82	64452.7	0.17584	0.00016097	-0.10438	-9.5552e-05	0.071463	6.5419e-05	915.419	918.429	40.181	0.49969	38.608	38.439	38.939	-1.5734					140	18	11	0	0	0	7.1114e-09	2	10187	151.13	118.87
AISEPNFSVAYANMCR	16	Unmodified	_AISEPNFSVAYANMCR_	0	0	0	0	Q04637	Q04637	EIF4G1	Eukaryotic translation initiation factor 4 gamma 1	MULTI-MSMS		181101_OG_pV_FR14	FR14 pV	918.431	2	915.419	1828.82	62612.5	0.80014	0.00073246	-0.34441	-0.00031528	0.45573	0.00041719	915.419	918.429	40.564	0.55593	38.492	38.305	38.861	-2.0728					158	22	9	0	0	0	7.8451e-09	2	23463	166.29	140.31
ALMTAVCYSAIIFETPLR	18	Unmodified	_ALMTAVCYSAIIFETPLR_	0	0	0	0	Q04637	Q04637	EIF4G1	Eukaryotic translation initiation factor 4 gamma 1	MULTI-MSMS		180921_prapII_OG_FR14	FR14 pII	1031.54	2	1028.53	2055.05	60871.8	1.6559	0.0017031	-0.89612	-0.00092169	0.75976	0.00078144	1029.03	1031.54	49.489	0.73798	49.54	49.251	49.989	0.050735					134	31	10	0	0	0	1.6142e-14	3	29594	182.89	147.59
ALMTAVCYSAIIFETPLR	18	Unmodified	_ALMTAVCYSAIIFETPLR_	0	0	0	0	Q04637	Q04637	EIF4G1	Eukaryotic translation initiation factor 4 gamma 1	MULTI-MSMS		181107_SILAC_OG_pIV_FR14	FR14 pIV	1029.04	2	1028.53	2055.05	59553.1	0.29434	0.00030273	-0.040088	-4.1232e-05	0.25425	0.0002615	1028.53	1031.54	50.54	0.38248	48.858	48.637	49.02	-1.6815					76	16	11	0	0	0	0.00054423	3	18806	97.631	70.908
ALMTAVCYSAIIFETPLR	18	Unmodified	_ALMTAVCYSAIIFETPLR_	0	0	0	0	Q04637	Q04637	EIF4G1	Eukaryotic translation initiation factor 4 gamma 1	MULTI-MSMS		181022_OG_pIII_FR14	FR14 pIII	1031.55	2	1028.53	2055.05	59376	2.0329	0.0020909	-0.16243	-0.00016706	1.8704	0.0019238	1029.04	1031.54	50.864	0.52999	48.693	48.528	49.058	-2.1704					223	33	12	0	0	0	1.5205e-22	2	35512	203.87	176.2
ALMTAVCYSAIIFETPLR	18	Unmodified	_ALMTAVCYSAIIFETPLR_	0	0	0	0	Q04637	Q04637	EIF4G1	Eukaryotic translation initiation factor 4 gamma 1	MULTI-MSMS		181101_OG_pV_FR15	FR15 pV	1031.54	2	1028.53	2055.05	59814.7	0.65909	0.0006779	0.23209	0.00023871	0.89118	0.00091661	1029.04	1032.05	50.932	0.30752	49.322	49.166	49.474	-1.6101					78	14	9	0	0	0	3.5606e-07	2	31298	147.18	126.8
ALMTAVCYSAIIFETPLR	18	Unmodified	_ALMTAVCYSAIIFETPLR_	0	0	0	0	Q04637	Q04637	EIF4G1	Eukaryotic translation initiation factor 4 gamma 1	MULTI-MSMS		180917_prapI_OG_FR14	FR14 pI	1032.05	2	1028.53	2055.05	59553.1	-0.097983	-0.00010078	-0.84587	-0.00087001	-0.94385	-0.00097078	1029.04	1032.04	49.486	0.67245	49.576	49.436	50.108	0.089321					106	26	9	0	0	0	4.5979e-05	1	28507	124.42	96.447
ALPSEELNR	9	Unmodified	_ALPSEELNR_	0	0	0	0	Q04637	Q04637	EIF4G1	Eukaryotic translation initiation factor 4 gamma 1	MULTI-MSMS		181022_OG_pIII_FR4	FR4 pIII	514.773	2	514.772	1027.53	84211	1.4901	0.00076709	0.40908	0.00021058	1.8992	0.00097767	514.772	517.782	28.969	0.4707	27.244	27.07	27.541	-1.7245					89	18	6	0	0	0	0.0018374	2	12912	138.83	75.407
ALPSEELNR	9	Unmodified	_ALPSEELNR_	0	0	0	0	Q04637	Q04637	EIF4G1	Eukaryotic translation initiation factor 4 gamma 1	MULTI-MSMS		181107_SILAC_OG_pIV_FR5	FR5 pIV	514.773	2	514.772	1027.53	82852.1	-0.14803	-7.62e-05	0.28931	0.00014893	0.14128	7.2727e-05	514.772	517.782	28.628	0.61677	27.366	27.205	27.822	-1.2618					94	22	7	0	0	0	0.00057952	2	13772	162.31	104.49
ALPSEELNR	9	Unmodified	_ALPSEELNR_	0	0	0	0	Q04637	Q04637	EIF4G1	Eukaryotic translation initiation factor 4 gamma 1	MULTI-MSMS		181101_OG_pV_FR5	FR5 pV	514.773	2	514.772	1027.53	84679	0.2816	0.00014496	0.64956	0.00033438	0.93116	0.00047934	514.772	517.783	29.328	0.5349	27.2	27.049	27.584	-2.128					63	19	7	0	0	0	0.002167	1	10477	113.5	56.952
APQSTGPPPAPSPGLPQPAFPPGQTAPVVFSTPQATQMNTPSQPR	45	Unmodified	_APQSTGPPPAPSPGLPQPAFPPGQTAPVVFSTPQATQMNTPSQPR_	0	0	0	0	Q04637	Q04637	EIF4G1	Eukaryotic translation initiation factor 4 gamma 1	MULTI-MSMS		180921_prapII_OG_FR22	FR22 pII	1135.58	4	1133.82	4531.26	56783.6	0.12628	0.00014318	-0.13085	-0.00014836	-0.0045689	-5.1803e-06	1134.32	1135.83	43.821	1.0733	44.027	43.654	44.727	0.20593					287	44	12	0	0	0	0.00016942	2	24172	48.12	35.973
APQSTGPPPAPSPGLPQPAFPPGQTAPVVFSTPQATQMNTPSQPR	45	Unmodified	_APQSTGPPPAPSPGLPQPAFPPGQTAPVVFSTPQATQMNTPSQPR_	0	0	0	0	Q04637	Q04637	EIF4G1	Eukaryotic translation initiation factor 4 gamma 1	MULTI-MSMS		181101_OG_pV_FR23	FR23 pV	1134.32	4	1133.82	4531.26	57895.5	0.25971	0.00029447	-0.25627	-0.00029057	0.0034385	3.8986e-06	1134.57	1136.08	45.523	1.0481	43.208	42.807	43.855	-2.3147					357	59	11	0	0	0	0.056424	1	30144	18.712	9.1371
APQSTGPPPAPSPGLPQPAFPPGQTAPVVFSTPQATQMNTPSQPR	45	Unmodified	_APQSTGPPPAPSPGLPQPAFPPGQTAPVVFSTPQATQMNTPSQPR_	0	0	0	0	Q04637	Q04637	EIF4G1	Eukaryotic translation initiation factor 4 gamma 1	MULTI-MSMS		181022_OG_pIII_FR21	FR21 pIII	1134.82	4	1133.82	4531.26	59098.8	2.1606	0.0024497	-0.22332	-0.0002532	1.9372	0.0021965	1134.82	1135.83	45.299	0.99323	43.25	42.914	43.907	-2.0483					225	50	8	0	0	0	0.041986	2	34752	21.945	9.9624
APQSTGPPPAPSPGLPQPAFPPGQTAPVVFSTPQATQMNTPSQPR	45	Unmodified	_APQSTGPPPAPSPGLPQPAFPPGQTAPVVFSTPQATQMNTPSQPR_	0	0	0	0	Q04637	Q04637	EIF4G1	Eukaryotic translation initiation factor 4 gamma 1	MULTI-MSMS		181107_SILAC_OG_pIV_FR23	FR23 pIV	1134.57	4	1133.82	4531.26	56550.3	0.039371	4.464e-05	0.21066	0.00023885	0.25003	0.00028349	1134.57	1135.83	46.478	1.3614	43.564	43.109	44.47	-2.9141					987	106	15	0	0	0	0.037225	2	16274	22.999	7.9878
DITEEIMSGAR	11	Unmodified	_DITEEIMSGAR_	0	0	0	0	Q04637	Q04637	EIF4G1	Eukaryotic translation initiation factor 4 gamma 1	MULTI-MSMS		181107_SILAC_OG_pIV_FR2	FR2 pIV	611.293	2	611.293	1220.57	76546.7	-0.034727	-2.1228e-05	0.059988	3.667e-05	0.025261	1.5442e-05	611.293	614.303	40.782	0.61268	39.387	39.231	39.844	-1.3945					103	20	8	0	0	0	5.1158e-15	2	24528	213.53	102.72
DITEEIMSGAR	11	Unmodified	_DITEEIMSGAR_	0	0	0	0	Q04637	Q04637	EIF4G1	Eukaryotic translation initiation factor 4 gamma 1	MULTI-MSMS		181101_OG_pV_FR2	FR2 pV	611.293	2	611.293	1220.57	74375.7	0.33306	0.0002036	-0.048379	-2.9574e-05	0.28468	0.00017402	611.293	614.303	41.353	0.52324	39.388	39.211	39.734	-1.9654					66	13	8	0	0	0	4.6735e-11	2	22233	210.6	99.792
DITEEIMSGAR	11	Unmodified	_DITEEIMSGAR_	0	0	0	0	Q04637	Q04637	EIF4G1	Eukaryotic translation initiation factor 4 gamma 1	MULTI-MSMS		181022_OG_pIII_FR2	FR2 pIII	611.294	2	611.293	1220.57	75892	1.5652	0.00095677	-0.15923	-9.7337e-05	1.4059	0.00085943	611.293	614.303	41.062	0.53039	39.32	39.112	39.642	-1.7414					57	12	8	0	0	0	8.9258e-08	2	23545	195.57	88.009
DITEEIMSGAR	11	Unmodified	_DITEEIMSGAR_	0	0	0	0	Q04637	Q04637	EIF4G1	Eukaryotic translation initiation factor 4 gamma 1	MULTI-MSMS		180921_prapII_OG_FR1	FR1 pII	611.292	2	611.293	1220.57	78928.1	-0.054583	-3.3366e-05	-0.13103	-8.0099e-05	-0.18562	-0.00011347	611.293	614.303	39.457	0.51582	39.421	39.29	39.806	-0.035484					107	23	6	0	0	0	5.1158e-15	2	17018	213.53	91.404
DITEEIMSGAR	11	Unmodified	_DITEEIMSGAR_	0	0	0	0	Q04637	Q04637	EIF4G1	Eukaryotic translation initiation factor 4 gamma 1	MULTI-MSMS		180917_prapI_OG_FR1	FR1 pI	611.293	2	611.293	1220.57	77143.8	0.014386	8.7938e-06	-0.016088	-9.8346e-06	-0.0017027	-1.0409e-06	611.293	614.303	39.397	0.81132	39.397	39.239	40.05	0					131	34	8	0	0	0	1.7065e-10	2	17173	204.07	81.942
DKDDDEVFEK	10	Unmodified	_DKDDDEVFEK_	0	0	0	1	Q04637	Q04637	EIF4G1	Eukaryotic translation initiation factor 4 gamma 1	MULTI-MSMS		181107_SILAC_OG_pIV_FR2	FR2 pIV	626.29	2	620.272	1238.53	77633.8	-0.31157	-0.00019326	0.081695	5.0673e-05	-0.22988	-0.00014259	620.273	626.293	25.846	0.66194	24.845	24.463	25.125	-1.0007					88	27	6	0	0	0	0.0099449	2	7466	99.343	51.383
DKDDDEVFEK	10	Unmodified	_DKDDDEVFEK_	0	0	0	1	Q04637	Q04637	EIF4G1	Eukaryotic translation initiation factor 4 gamma 1	MULTI-MSMS		181101_OG_pV_FR2	FR2 pV	626.293	2	620.272	1238.53	75161.7	0.013768	8.5401e-06	0.18748	0.00011629	0.20125	0.00012483	620.273	626.292	26.748	0.38278	25.177	25.015	25.398	-1.5713					46	13	6	0	0	0	0.0046944	1	7497	118.23	75.946
EAALPPVSPLK	11	Unmodified	_EAALPPVSPLK_	0	0	0	0	Q04637	Q04637	EIF4G1	Eukaryotic translation initiation factor 4 gamma 1	MULTI-MSMS		180921_prapII_OG_FR13	FR13 pII	561.331	2	561.332	1120.65	80823.6	-0.10636	-5.9706e-05	0.34741	0.00019501	0.24104	0.0001353	561.332	564.342	34.181	0.97551	34.41	34.162	35.138	0.2293					210	50	7	0	0	0	0.013248	2	14265	72.643	34.832
EAALPPVSPLK	11	Unmodified	_EAALPPVSPLK_	0	0	0	0	Q04637	Q04637	EIF4G1	Eukaryotic translation initiation factor 4 gamma 1	MULTI-MSMS		180917_prapI_OG_FR12	FR12 pI	564.341	2	561.332	1120.65	81552.1	-0.45859	-0.00025742	0.85135	0.00047789	0.39276	0.00022047	561.333	564.342	34.402	1.0142	34.635	34.166	35.18	0.23331					160	37	6	0	0	0	0.0048479	2	14544	83.998	41.084
EAALPPVSPLK	11	Unmodified	_EAALPPVSPLK_	0	0	0	0	Q04637	Q04637	EIF4G1	Eukaryotic translation initiation factor 4 gamma 1	MULTI-MSMS		181022_OG_pIII_FR13	FR13 pIII	564.343	2	561.332	1120.65	80846.3	2.3962	0.0013451	0.10287	5.7747e-05	2.4991	0.0014028	561.332	564.342	36.459	0.97446	34.376	34.134	35.108	-2.0829					207	48	6	0	0	0	0.011879	2	17109	74.165	74.165
EAALPPVSPLK	11	Unmodified	_EAALPPVSPLK_	0	0	0	0	Q04637	Q04637	EIF4G1	Eukaryotic translation initiation factor 4 gamma 1	MULTI-MSMS		181101_OG_pV_FR13	FR13 pV	561.332	2	561.332	1120.65	82458.1	0.060405	3.3907e-05	0.12777	7.1722e-05	0.18818	0.00010563	561.332	564.342	36.276	1.0549	34.332	34.042	35.097	-1.9438					171	36	8	0	0	0	0.0044337	2	19362	85.731	45.729
EAALPPVSPLK	11	Unmodified	_EAALPPVSPLK_	0	0	0	0	Q04637	Q04637	EIF4G1	Eukaryotic translation initiation factor 4 gamma 1	MULTI-MSMS		181107_SILAC_OG_pIV_FR12	FR12 pIV	561.332	2	561.332	1120.65	82111.3	-0.49639	-0.00027864	0.21654	0.00012155	-0.27985	-0.00015709	561.332	564.342	35.785	0.59666	34.313	34.082	34.678	-1.4726					80	20	5	0	0	0	0.013962	1	6721	72.243	12.125
EAGLSWK	7	Unmodified	_EAGLSWK_	0	0	0	0	Q04637	Q04637	EIF4G1	Eukaryotic translation initiation factor 4 gamma 1	MULTI-MSMS		181022_OG_pIII_FR12	FR12 pIII	790.412	1	790.409	789.402	68930.1	2.5415	0.0020089	0.48061	0.00037988	3.0221	0.0023887	790.41	796.43	31.748	1.0485	29.79	29.589	30.637	-1.9582					224	73	7	0	0	0	0.065535	1	13009	96.19	96.19
EANPAVPEVENQPPAGSNPGPESEGSGVPPRPEEADETWDSK	42	Unmodified	_EANPAVPEVENQPPAGSNPGPESEGSGVPPRPEEADETWDSK_	0	0	0	1	Q04637	Q04637	EIF4G1	Eukaryotic translation initiation factor 4 gamma 1	MULTI-MSMS		180921_prapII_OG_FR1	FR1 pII	1093.01	4	1089.25	4352.96	58731.7	-0.36082	-0.00039302	0.98593	0.0010739	0.62511	0.0006809	1090	1092.76	34.538	1.4123	34.502	33.96	35.373	-0.035484					387	56	10	0	0	0	0.00060556	5	11822	46.449	34.039
EAVGDLLDAFK	11	Unmodified	_EAVGDLLDAFK_	0	0	0	0	Q04637	Q04637	EIF4G1	Eukaryotic translation initiation factor 4 gamma 1	MULTI-MSMS		181107_SILAC_OG_pIV_FR2	FR2 pIV	592.318	2	589.309	1176.6	80324.3	-0.083405	-4.9151e-05	0.23128	0.00013629	0.14787	8.7143e-05	589.309	592.319	47.336	0.64382	45.944	45.771	46.415	-1.3925					97	20	11	0	0	0	1.1153e-06	2	32151	179.81	125.15
EAVGDLLDAFK	11	Unmodified	_EAVGDLLDAFK_	0	0	0	0	Q04637	Q04637	EIF4G1	Eukaryotic translation initiation factor 4 gamma 1	MULTI-MSMS		181022_OG_pIII_FR2	FR2 pIII	589.309	2	589.309	1176.6	79774.9	1.4039	0.00082731	0.013476	7.9414e-06	1.4173	0.00083525	589.309	592.319	47.724	0.32331	46.082	45.921	46.244	-1.6422					34	6	8	0	0	0	7.6048e-07	2	30481	187.5	131.42
EAVGDLLDAFK	11	Unmodified	_EAVGDLLDAFK_	0	0	0	0	Q04637	Q04637	EIF4G1	Eukaryotic translation initiation factor 4 gamma 1	MULTI-MSMS		181101_OG_pV_FR2	FR2 pV	592.319	2	589.309	1176.6	80302	0.21138	0.00012457	-0.00093378	-5.5029e-07	0.21045	0.00012402	589.309	592.319	48.091	0.4897	46.128	45.992	46.482	-1.9635					56	13	7	0	0	0	3.3657e-05	2	29419	151.83	108.58
EAVGDLLDAFK	11	Unmodified	_EAVGDLLDAFK_	0	0	0	0	Q04637	Q04637	EIF4G1	Eukaryotic translation initiation factor 4 gamma 1	MULTI-MSMS		180921_prapII_OG_FR1	FR1 pII	589.308	2	589.309	1176.6	79297.7	0.060545	3.5679e-05	-0.07424	-4.375e-05	-0.013695	-8.0709e-06	589.309	592.318	45.651	0.82217	45.616	45.456	46.278	-0.035484					163	34	10	0	0	0	1.5527e-06	2	24391	178.55	116.44
EAVGDLLDAFK	11	Unmodified	_EAVGDLLDAFK_	0	0	0	0	Q04637	Q04637	EIF4G1	Eukaryotic translation initiation factor 4 gamma 1	MULTI-MSMS		180917_prapI_OG_FR1	FR1 pI	589.308	2	589.309	1176.6	78953.4	-0.38498	-0.00022687	0.24937	0.00014696	-0.13561	-7.9917e-05	589.309	592.319	45.538	0.76515	45.538	45.404	46.169	0					158	31	8	0	0	0	1.5508e-06	4	24134	182.39	114.01
EDAFYSWESSKDPAEQQGK	19	Unmodified	_EDAFYSWESSKDPAEQQGK_	0	0	0	1	Q04637	Q04637	EIF4G1	Eukaryotic translation initiation factor 4 gamma 1	MULTI-SECPEP		181022_OG_pIII_FR3	FR3 pIII	1107.54	2	1101.48	2200.95	58031.1	1.6141	0.001778	0.61976	0.00068265	2.2339	0.0024606	1101.48	1108.01	34.833	0.30101	33.093	32.895	33.196	-1.7401					20	6	6	0	0	0	0.047099	1	19074	95.854	69.73
EDAFYSWESSKDPAEQQGK	19	Unmodified	_EDAFYSWESSKDPAEQQGK_	0	0	0	1	Q04637	Q04637	EIF4G1	Eukaryotic translation initiation factor 4 gamma 1	MULTI-MSMS		180921_prapII_OG_FR2	FR2 pII	734.993	3	734.659	2200.95	70285.7	0.13979	0.0001027	-0.16955	-0.00012456	-0.029766	-2.1868e-05	734.993	738.672	32.977	0.35719	33.091	32.926	33.283	0.11406					44	14	7	0	0	0	0.0056196	2	13017	114.58	92.805
EDAFYSWESSKDPAEQQGK	19	Unmodified	_EDAFYSWESSKDPAEQQGK_	0	0	0	1	Q04637	Q04637	EIF4G1	Eukaryotic translation initiation factor 4 gamma 1	MULTI-MSMS		181107_SILAC_OG_pIV_FR3	FR3 pIV	734.659	3	734.659	2200.95	72101.6	-0.13999	-0.00010285	0.30685	0.00022543	0.16686	0.00012259	734.993	739.007	34.294	0.39973	32.986	32.832	33.232	-1.308					46	12	7	0	0	0	0.0018107	1	18175	97.352	89.731
EDAFYSWESSKDPAEQQGK	19	Unmodified	_EDAFYSWESSKDPAEQQGK_	0	0	0	1	Q04637	Q04637	EIF4G1	Eukaryotic translation initiation factor 4 gamma 1	MULTI-MSMS		181101_OG_pV_FR3	FR3 pV	1102.49	2	1101.48	2200.95	60128.6	0.39838	0.00043881	-0.59272	-0.00065287	-0.19434	-0.00021406	1101.48	1107.5	35.114	0.41034	33.075	32.872	33.282	-2.0392					41	11	7	0	0	0	2.0298e-05	2	17781	139.86	119.73
EDAFYSWESSKDPAEQQGK	19	Unmodified	_EDAFYSWESSKDPAEQQGK_	0	0	0	1	Q04637	Q04637	EIF4G1	Eukaryotic translation initiation factor 4 gamma 1	MULTI-MSMS		180917_prapI_OG_FR2	FR2 pI	734.992	3	734.659	2200.95	71427.4	0.049442	3.6323e-05	-0.29015	-0.00021316	-0.2407	-0.00017683	734.993	738.672	32.773	0.57348	33.032	32.717	33.291	0.25874					46	12	6	0	0	0	0.014196	1	12076	106.28	84.916
EDKIHNAENIQPGEQK	16	Unmodified	_EDKIHNAENIQPGEQK_	0	0	0	1	Q04637	Q04637	EIF4G1	Eukaryotic translation initiation factor 4 gamma 1	MULTI-MSMS		181022_OG_pIII_FR4	FR4 pIII	617.641	3	617.306	1848.9	79287.9	1.091	0.0006735	0.60084	0.0003709	1.6919	0.0010444	617.306	621.32	23.22	0.20709	21.795	21.664	21.872	-1.4249					16	4	6	0	0	0	5.5807e-09	1	7183	127.3	68.573
EDKIHNAENIQPGEQKYEYK	20	Unmodified	_EDKIHNAENIQPGEQKYEYK_	0	0	0	2	Q04637	Q04637	EIF4G1	Eukaryotic translation initiation factor 4 gamma 1	MULTI-MSMS		181022_OG_pIII_FR5	FR5 pIII	487.841	5	487.439	2432.16	88344.7	1.5568	0.00075884	-0.33624	-0.00016389	1.2206	0.00059495	487.64	491.252	26.751	0.30464	25.044	24.859	25.164	-1.7069					62	11	9	0	0	0	0.00054142	2	10489	81.643	54.984
EDKIHNAENIQPGEQKYEYK	20	Unmodified	_EDKIHNAENIQPGEQKYEYK_	0	0	0	2	Q04637	Q04637	EIF4G1	Eukaryotic translation initiation factor 4 gamma 1	MULTI-MSMS		180921_prapII_OG_FR5	FR5 pII	609.046	4	609.047	2432.16	81744.2	-0.75265	-0.0004584	0.22586	0.00013756	-0.52679	-0.00032084	609.299	613.814	24.187	0.40844	24.481	24.326	24.734	0.29474					79	22	6	0	0	0	0.0011672	1	5771	73.928	50.271
EFEKDKDDDEVFEK	14	Unmodified	_EFEKDKDDDEVFEK_	0	0	0	2	Q04637	Q04637	EIF4G1	Eukaryotic translation initiation factor 4 gamma 1	MULTI-MSMS		181022_OG_pIII_FR3	FR3 pIII	597.621	3	591.6	1771.78	78406.3	1.5538	0.0009192	-0.38061	-0.00022517	1.1731	0.00069403	591.935	597.62	27.526	0.32826	25.985	25.846	26.174	-1.5416					44	9	7	0	0	0	2.7942e-05	2	10748	201.48	145.18
EFEKDKDDDEVFEK	14	Unmodified	_EFEKDKDDDEVFEK_	0	0	0	2	Q04637	Q04637	EIF4G1	Eukaryotic translation initiation factor 4 gamma 1	MULTI-MSMS		181107_SILAC_OG_pIV_FR3	FR3 pIV	597.62	3	591.6	1771.78	78454.5	0.077977	4.6131e-05	-0.21894	-0.00012952	-0.14096	-8.3393e-05	591.6	597.62	26.946	0.55959	25.837	25.603	26.163	-1.1095					94	18	9	0	0	0	0.00029689	1	9642	130.19	86.425
EFEKDKDDDEVFEK	14	Unmodified	_EFEKDKDDDEVFEK_	0	0	0	2	Q04637	Q04637	EIF4G1	Eukaryotic translation initiation factor 4 gamma 1	MULTI-MSMS		181101_OG_pV_FR3	FR3 pV	597.621	3	591.6	1771.78	78087.3	0.4699	0.000278	-0.60003	-0.00035498	-0.13013	-7.6985e-05	591.6	597.62	27.834	0.61823	26.091	25.857	26.475	-1.7428					84	18	11	0	0	0	8.8743e-05	2	9594	164.64	109.77
EFLPEGQDIGAFVAEQK	17	Unmodified	_EFLPEGQDIGAFVAEQK_	0	0	0	0	Q04637	Q04637	EIF4G1	Eukaryotic translation initiation factor 4 gamma 1	MULTI-MSMS		181101_OG_pV_FR2	FR2 pV	942.477	2	939.468	1876.92	63106	0.44307	0.00041625	-0.24286	-0.00022816	0.20022	0.0001881	939.468	942.979	45.248	0.81297	43.185	42.931	43.744	-2.0632					143	26	12	0	0	0	1.6642e-07	1	26381	169.17	137.18
EFLPEGQDIGAFVAEQK	17	Unmodified	_EFLPEGQDIGAFVAEQK_	0	0	0	0	Q04637	Q04637	EIF4G1	Eukaryotic translation initiation factor 4 gamma 1	MULTI-MSMS		181107_SILAC_OG_pIV_FR2	FR2 pIV	942.478	2	939.468	1876.92	62580	0.28175	0.00026469	-0.041598	-3.908e-05	0.24015	0.00022561	939.468	942.477	44.506	0.91736	43.014	42.694	43.611	-1.4921					166	30	13	0	0	0	3.1489e-09	2	28905	194.86	157.54
EFLPEGQDIGAFVAEQK	17	Unmodified	_EFLPEGQDIGAFVAEQK_	0	0	0	0	Q04637	Q04637	EIF4G1	Eukaryotic translation initiation factor 4 gamma 1	MULTI-MSMS		181022_OG_pIII_FR3	FR3 pIII	939.971	2	939.468	1876.92	62100.8	2.3173	0.002177	-0.66022	-0.00062025	1.6571	0.0015568	939.969	942.476	44.74	0.43127	42.701	42.514	42.945	-2.0392					29	8	5	0	0	0	3.366e-05	2	30479	155.14	105.68
EFLPEGQDIGAFVAEQK	17	Unmodified	_EFLPEGQDIGAFVAEQK_	0	0	0	0	Q04637	Q04637	EIF4G1	Eukaryotic translation initiation factor 4 gamma 1	MULTI-MSMS		180921_prapII_OG_FR2	FR2 pII	939.468	2	939.468	1876.92	62469.2	0.39334	0.00036953	-0.33339	-0.00031321	0.059953	5.6324e-05	939.467	942.478	43.083	0.72406	43	42.769	43.493	-0.082054					144	31	7	0	0	0	0.0001529	1	24878	127.79	89.555
EFLPEGQDIGAFVAEQK	17	Unmodified	_EFLPEGQDIGAFVAEQK_	0	0	0	0	Q04637	Q04637	EIF4G1	Eukaryotic translation initiation factor 4 gamma 1	MULTI-MSMS		180917_prapI_OG_FR1	FR1 pI	939.468	2	939.468	1876.92	62975.5	0.16243	0.0001526	0.14846	0.00013948	0.3109	0.00029208	939.97	942.98	42.856	1.0455	42.856	42.613	43.659	0					249	46	12	0	0	0	1.6368e-06	2	21132	160.46	111.76
EFLPEGQDIGAFVAEQKVEYTLGEESEAPGQR	32	Unmodified	_EFLPEGQDIGAFVAEQKVEYTLGEESEAPGQR_	0	0	0	1	Q04637	Q04637	EIF4G1	Eukaryotic translation initiation factor 4 gamma 1	MULTI-MSMS		181022_OG_pIII_FR3	FR3 pIII	1179.92	3	1175.23	3522.68	55100.8	2.2905	0.0026919	-0.091972	-0.00010809	2.1986	0.0025838	1175.9	1179.92	47.028	0.68682	45.089	44.784	45.471	-1.9393					87	16	11	0	0	0	1.2671e-14	2	33030	101.93	83.171
EFLPEGQDIGAFVAEQKVEYTLGEESEAPGQR	32	Unmodified	_EFLPEGQDIGAFVAEQKVEYTLGEESEAPGQR_	0	0	0	1	Q04637	Q04637	EIF4G1	Eukaryotic translation initiation factor 4 gamma 1	MULTI-MSMS		180917_prapI_OG_FR3	FR3 pI	1179.91	3	1175.23	3522.68	56030.3	-0.14581	-0.00017136	0.48573	0.00057085	0.33993	0.00039949	1175.9	1180.25	45.055	0.24642	45.272	45.181	45.427	0.21723					27	10	5	0	0	0	0.04405	1	26525	36.3	14.682
EFLPEGQDIGAFVAEQKVEYTLGEESEAPGQR	32	Unmodified	_EFLPEGQDIGAFVAEQKVEYTLGEESEAPGQR_	0	0	0	1	Q04637	Q04637	EIF4G1	Eukaryotic translation initiation factor 4 gamma 1	MULTI-MSMS		180921_prapII_OG_FR2	FR2 pII	1175.9	3	1175.23	3522.68	56503.4	0.38024	0.00044687	-0.63205	-0.00074281	-0.25181	-0.00029594	1175.9	1179.92	45.189	0.50113	45.107	44.927	45.428	-0.08205					59	20	6	0	0	0	3.8923e-05	2	27459	68.461	43.849
EMDEAATAEER	11	Unmodified	_EMDEAATAEER_	0	0	0	0	Q04637	Q04637	EIF4G1	Eukaryotic translation initiation factor 4 gamma 1	MULTI-MSMS		181022_OG_pIII_FR2	FR2 pIII	626.263	2	626.262	1250.51	75890.6	1.6053	0.0010053	-0.20855	-0.00013061	1.3967	0.00087472	626.262	629.271	23.736	0.70905	22.194	21.955	22.664	-1.5421					128	29	8	0	0	0	3.0029e-06	2	6293	163.88	90.756
FMLQDVLDLR	10	Unmodified	_FMLQDVLDLR_	0	0	0	0	Q04637	Q04637	EIF4G1	Eukaryotic translation initiation factor 4 gamma 1	MULTI-MSMS		181022_OG_pIII_FR4	FR4 pIII	625.336	2	625.334	1248.65	77269.9	2.1141	0.001322	0.0849	5.3091e-05	2.199	0.0013751	625.334	628.344	49.875	0.33289	47.851	47.637	47.97	-2.0233					21	6	6	0	0	0	0.00046736	1	36290	138.06	0
FMLQDVLDLR	10	Unmodified	_FMLQDVLDLR_	0	0	0	0	Q04637	Q04637	EIF4G1	Eukaryotic translation initiation factor 4 gamma 1	MULTI-MSMS		181107_SILAC_OG_pIV_FR5	FR5 pIV	625.334	2	625.334	1248.65	76047	0.1419	8.8738e-05	-0.25926	-0.00016212	-0.11736	-7.3387e-05	625.334	628.344	49.638	0.54387	47.879	47.718	48.262	-1.7598					56	15	7	0	0	0	3.0193e-05	3	38952	163.15	0
FMLQDVLDLR	10	Unmodified	_FMLQDVLDLR_	0	0	0	0	Q04637	Q04637	EIF4G1	Eukaryotic translation initiation factor 4 gamma 1	MULTI-MSMS		180917_prapI_OG_FR3	FR3 pI	625.836	2	625.334	1248.65	75850.5	0.074223	4.6414e-05	-0.54321	-0.00033969	-0.46899	-0.00029327	625.333	628.344	48.243	0.56034	48.36	48.21	48.771	0.11728					104	21	7	0	0	0	0.0024152	2	30187	93.598	0
FMLQDVLDLR	10	Unmodified	_FMLQDVLDLR_	0	0	0	0	Q04637	Q04637	EIF4G1	Eukaryotic translation initiation factor 4 gamma 1	MULTI-MSMS		181101_OG_pV_FR4	FR4 pV	625.335	2	625.334	1248.65	76534.9	0.33599	0.00021011	0.29586	0.00018501	0.63186	0.00039512	625.334	628.344	50.12	0.34957	47.711	47.608	47.958	-2.4095					47	9	8	0	0	0	0.00046736	3	33954	138.06	0
FMLQDVLDLR	10	Unmodified	_FMLQDVLDLR_	0	0	0	0	Q04637	Q04637	EIF4G1	Eukaryotic translation initiation factor 4 gamma 1	MULTI-MSMS		180921_prapII_OG_FR3	FR3 pII	625.336	2	625.334	1248.65	75501.6	0.90214	0.00056414	-0.21682	-0.00013559	0.68531	0.00042855	625.334	628.344	48.41	0.73104	48.369	48.22	48.951	-0.041088					115	25	7	0	0	0	9.0898e-05	3	29824	155.58	0
FSALQQAVPTESTDNR	16	Unmodified	_FSALQQAVPTESTDNR_	0	0	0	0	Q04637	Q04637	EIF4G1	Eukaryotic translation initiation factor 4 gamma 1	MULTI-MSMS		181101_OG_pV_FR4	FR4 pV	882.432	2	882.432	1762.85	65695.1	0.22392	0.00019759	0.36711	0.00032395	0.59103	0.00052154	882.432	885.943	34.646	0.72645	32.536	32.215	32.942	-2.1103					115	21	11	0	0	0	1.0542e-07	2	16917	187.62	132.84
FSALQQAVPTESTDNR	16	Unmodified	_FSALQQAVPTESTDNR_	0	0	0	0	Q04637	Q04637	EIF4G1	Eukaryotic translation initiation factor 4 gamma 1	MULTI-MSMS		181107_SILAC_OG_pIV_FR5	FR5 pIV	882.432	2	882.432	1762.85	65479.1	0.50153	0.00044257	0.1578	0.00013925	0.65933	0.00058182	882.432	885.442	34.123	0.76985	32.762	32.421	33.191	-1.3612					92	23	7	0	0	0	1.4736e-07	2	20386	179.67	135.9
FSALQQAVPTESTDNRR	17	Unmodified	_FSALQQAVPTESTDNRR_	0	0	0	1	Q04637	Q04637	EIF4G1	Eukaryotic translation initiation factor 4 gamma 1	MULTI-MSMS		180921_prapII_OG_FR11	FR11 pII	644.67	3	640.657	1918.95	75434.3	-0.092764	-5.943e-05	0.035974	2.3047e-05	-0.05679	-3.6383e-05	640.658	644.671	29.584	1.4783	29.703	29.439	30.918	0.11971					533	73	17	0	0	0	0.00098355	5	9541	148.52	128.38
FSALQQAVPTESTDNRR	17	Unmodified	_FSALQQAVPTESTDNRR_	0	0	0	1	Q04637	Q04637	EIF4G1	Eukaryotic translation initiation factor 4 gamma 1	MULTI-MSMS		181022_OG_pIII_FR12	FR12 pIII	966.503	2	960.482	1918.95	62840.8	2.6477	0.002543	-0.12733	-0.0001223	2.5203	0.0024207	960.984	966.502	31.484	0.96238	29.525	29.238	30.201	-1.9582					396	61	11	0	0	0	6.9718e-09	3	12494	176.32	138.71
FSALQQAVPTESTDNRR	17	Unmodified	_FSALQQAVPTESTDNRR_	0	0	0	1	Q04637	Q04637	EIF4G1	Eukaryotic translation initiation factor 4 gamma 1	MULTI-MSMS		180917_prapI_OG_FR11	FR11 pI	640.991	3	640.657	1918.95	76404.4	-0.67874	-0.00043484	0.22531	0.00014435	-0.45343	-0.00029049	640.992	644.671	29.359	1.0025	29.729	29.531	30.534	0.37071					317	38	13	0	0	0	0.00097263	3	9801	151.99	114.84
FSALQQAVPTESTDNRR	17	Unmodified	_FSALQQAVPTESTDNRR_	0	0	0	1	Q04637	Q04637	EIF4G1	Eukaryotic translation initiation factor 4 gamma 1	MULTI-MSMS		181101_OG_pV_FR12	FR12 pV	644.67	3	640.657	1918.95	76440	0.23025	0.00014751	0.43498	0.00027867	0.66522	0.00042618	640.992	645.005	31.345	0.76194	29.404	29.157	29.919	-1.9411					289	43	15	0	0	0	0.0015615	2	12807	135.81	101.94
GGEELLPPESTPIPANLSQNLEAAAATQVAVSVPK	35	Unmodified	_GGEELLPPESTPIPANLSQNLEAAAATQVAVSVPK_	0	0	0	0	Q04637	Q04637	EIF4G1	Eukaryotic translation initiation factor 4 gamma 1	MULTI-MSMS		180921_prapII_OG_FR2	FR2 pII	1167.62	3	1166.95	3497.83	57520.3	0.53244	0.00062133	-0.56156	-0.00065531	-0.02912	-3.3982e-05	1167.62	1169.62	48.793	0.43271	48.707	48.533	48.966	-0.085831					76	15	10	0	0	0	0.012757	1	31842	37.857	17.123
GGEELLPPESTPIPANLSQNLEAAAATQVAVSVPK	35	Unmodified	_GGEELLPPESTPIPANLSQNLEAAAATQVAVSVPK_	0	0	0	0	Q04637	Q04637	EIF4G1	Eukaryotic translation initiation factor 4 gamma 1	MULTI-MSMS		181107_SILAC_OG_pIV_FR3	FR3 pIV	1167.28	3	1166.95	3497.83	56810.3	0.20467	0.00023884	-0.34627	-0.00040408	-0.1416	-0.00016524	1167.62	1169.29	49.532	0.50844	47.933	47.754	48.262	-1.5986					81	12	11	0	0	0	0.068241	1	36489	24.106	8.8163
GGEELLPPESTPIPANLSQNLEAAAATQVAVSVPK	35	Unmodified	_GGEELLPPESTPIPANLSQNLEAAAATQVAVSVPK_	0	0	0	0	Q04637	Q04637	EIF4G1	Eukaryotic translation initiation factor 4 gamma 1	MULTI-MSMS		180917_prapI_OG_FR2	FR2 pI	1169.29	3	1166.95	3497.83	57567.5	-0.045728	-5.3362e-05	-0.49163	-0.00057371	-0.53736	-0.00062707	1167.28	1169.29	48.635	0.41912	48.694	48.537	48.956	0.058849					70	13	9	0	0	0	0.00019612	1	29967	52.347	33.347
GGPGGELPR	9	Unmodified	_GGPGGELPR_	0	0	0	0	Q04637	Q04637	EIF4G1	Eukaryotic translation initiation factor 4 gamma 1	MULTI-MSMS		181022_OG_pIII_FR13	FR13 pIII	420.223	2	420.222	838.43	92568.1	1.5776	0.00066295	0.030381	1.2767e-05	1.608	0.00067572	420.222	423.232	25.328	0.88844	23.445	23.184	24.073	-1.883					177	43	7	0	0	0	0.0019221	2	6501	129.68	66.376
GGPGGELPR	9	Unmodified	_GGPGGELPR_	0	0	0	0	Q04637	Q04637	EIF4G1	Eukaryotic translation initiation factor 4 gamma 1	MULTI-MSMS		181101_OG_pV_FR14	FR14 pV	423.232	2	420.222	838.43	93239.2	-0.3344	-0.00014052	-0.0020255	-8.5115e-07	-0.33642	-0.00014137	420.222	423.232	24.715	1.2531	23.034	22.447	23.7	-1.6808					222	59	6	0	0	0	0.0034741	2	9547	92.47	54.337
GGPPGPPISR	10	Unmodified	_GGPPGPPISR_	0	0	0	0	Q04637	Q04637	EIF4G1	Eukaryotic translation initiation factor 4 gamma 1	MULTI-MSMS		181107_SILAC_OG_pIV_FR24	FR24 pIV	467.758	2	467.759	933.503	90283.9	-1.4148	-0.00066179	0.20432	9.5572e-05	-1.2105	-0.00056622	467.759	470.769	28.064	0.67223	25.514	25.226	25.898	-2.5495					104	33	4	0	0	0	0.0095588	1	11647	78.113	51.151
GLPLVDDGGWNTVPISK	17	Unmodified	_GLPLVDDGGWNTVPISK_	0	0	0	0	Q04637	Q04637	EIF4G1	Eukaryotic translation initiation factor 4 gamma 1	MULTI-MSMS		181101_OG_pV_FR3	FR3 pV	884.468	2	884.467	1766.92	64958.3	0.66518	0.00058833	0.922	0.00081548	1.5872	0.0014038	884.469	887.478	46.253	0.74395	43.816	43.477	44.221	-2.4363					112	24	9	0	0	0	0.00050413	2	30900	111.31	81.762
GLPLVDDGGWNTVPISK	17	Unmodified	_GLPLVDDGGWNTVPISK_	0	0	0	0	Q04637	Q04637	EIF4G1	Eukaryotic translation initiation factor 4 gamma 1	MULTI-MSMS		181107_SILAC_OG_pIV_FR3	FR3 pIV	887.478	2	884.467	1766.92	65552.1	0.29664	0.00026236	-0.043782	-3.8724e-05	0.25285	0.00022364	884.97	887.478	45.458	0.87912	43.851	43.387	44.266	-1.6071					150	29	11	0	0	0	9.7911e-06	2	31531	152	106.1
GLPLVDDGGWNTVPISK	17	Unmodified	_GLPLVDDGGWNTVPISK_	0	0	0	0	Q04637	Q04637	EIF4G1	Eukaryotic translation initiation factor 4 gamma 1	MULTI-MSMS		180921_prapII_OG_FR3	FR3 pII	887.979	2	884.467	1766.92	65595.8	0.90245	0.00079818	-0.12482	-0.0001104	0.77763	0.00068779	884.467	887.477	43.886	0.79301	43.845	43.619	44.412	-0.041054					215	34	10	0	0	0	0.00038204	2	24458	113.52	85.879
GLPLVDDGGWNTVPISK	17	Unmodified	_GLPLVDDGGWNTVPISK_	0	0	0	0	Q04637	Q04637	EIF4G1	Eukaryotic translation initiation factor 4 gamma 1	MULTI-MSMS		180917_prapI_OG_FR3	FR3 pI	884.467	2	884.467	1766.92	64440.4	-0.016502	-1.4596e-05	0.33211	0.00029374	0.31561	0.00027914	884.468	887.478	43.765	0.67227	44.082	43.819	44.491	0.31741					130	29	8	0	0	0	0.0029807	2	25063	79.886	55.033
GLPLVDDGGWNTVPISK	17	Unmodified	_GLPLVDDGGWNTVPISK_	0	0	0	0	Q04637	Q04637	EIF4G1	Eukaryotic translation initiation factor 4 gamma 1	MULTI-MSMS		181022_OG_pIII_FR3	FR3 pIII	887.98	2	884.467	1766.92	64303.2	1.9193	0.0016975	0.74704	0.00066073	2.6663	0.0023583	884.969	887.478	45.802	0.72315	43.763	43.354	44.077	-2.0392					85	16	11	0	0	0	8.2883e-06	2	31628	144.51	104.63
GSNWVPR	7	Unmodified	_GSNWVPR_	0	0	0	0	Q04637	Q04637	EIF4G1	Eukaryotic translation initiation factor 4 gamma 1	MULTI-MSMS		181022_OG_pIII_FR23	FR23 pIII	411.222	2	408.212	814.409	95191.3	1.1504	0.0004696	0.079926	3.2627e-05	1.2303	0.00050223	408.212	411.222	28.778	0.73355	27.023	26.78	27.514	-1.7552					180	38	7	0	0	0	0.048335	2	18731	66.994	50.067
GSNWVPR	7	Unmodified	_GSNWVPR_	0	0	0	0	Q04637	Q04637	EIF4G1	Eukaryotic translation initiation factor 4 gamma 1	MULTI-MSMS		181101_OG_pV_FR23	FR23 pV	411.221	2	408.212	814.409	94983.9	0.11536	4.7089e-05	-0.25472	-0.00010398	-0.13937	-5.6891e-05	408.211	411.221	28.885	0.77698	27.07	26.838	27.615	-1.8152					100	35	6	0	0	0	0.048335	1	16988	66.994	50.067
GSNWVPR	7	Unmodified	_GSNWVPR_	0	0	0	0	Q04637	Q04637	EIF4G1	Eukaryotic translation initiation factor 4 gamma 1	MULTI-MSMS		181107_SILAC_OG_pIV_FR24	FR24 pIV	411.221	2	408.212	814.409	95331.6	-0.62183	-0.00025384	-0.42844	-0.00017489	-1.0503	-0.00042873	408.211	411.221	29.443	0.32103	26.894	26.693	27.014	-2.5495					46	15	4	0	0	0	0.080201	1	12655	55.441	31.469
GSSGGSGAKPSDAASEAARPATSTLNR	27	Unmodified	_GSSGGSGAKPSDAASEAARPATSTLNR_	0	0	0	2	Q04637	Q04637	EIF4G1	Eukaryotic translation initiation factor 4 gamma 1	MULTI-MSMS		181022_OG_pIII_FR21	FR21 pIII	841.097	3	835.076	2502.21	66536.5	1.9651	0.001641	-0.35916	-0.00029992	1.6059	0.0013411	835.41	841.43	25.618	0.95234	24.27	24.004	24.957	-1.3486					400	50	12	0	0	0	0.00020099	2	16738	110.33	80.285
GSSGGSGAKPSDAASEAARPATSTLNR	27	Unmodified	_GSSGGSGAKPSDAASEAARPATSTLNR_	0	0	0	2	Q04637	Q04637	EIF4G1	Eukaryotic translation initiation factor 4 gamma 1	MULTI-MSMS		180921_prapII_OG_FR22	FR22 pII	631.324	4	626.559	2502.21	75570.3	-0.064412	-4.0358e-05	-0.095925	-6.0103e-05	-0.16034	-0.00010046	626.81	631.324	23.308	1.2605	23.716	23.438	24.699	0.40791					763	75	16	0	0	0	0.0023258	3	6072	55.827	37.829
GSSGGSGAKPSDAASEAARPATSTLNR	27	Unmodified	_GSSGGSGAKPSDAASEAARPATSTLNR_	0	0	0	2	Q04637	Q04637	EIF4G1	Eukaryotic translation initiation factor 4 gamma 1	MULTI-MSMS		181101_OG_pV_FR22	FR22 pV	631.577	4	626.559	2502.21	76222.1	0.25442	0.00015941	-0.54932	-0.00034418	-0.2949	-0.00018477	626.809	631.324	25.627	0.9867	24.031	23.711	24.697	-1.5964					282	45	13	0	0	0	0.026058	1	13688	41.703	27.393
GSSGGSGAKPSDAASEAARPATSTLNR	27	Unmodified	_GSSGGSGAKPSDAASEAARPATSTLNR_	0	0	0	2	Q04637	Q04637	EIF4G1	Eukaryotic translation initiation factor 4 gamma 1	MULTI-MSMS		180917_prapI_OG_FR22	FR22 pI	631.326	4	626.559	2502.21	76068.6	0.18297	0.00011464	-0.3469	-0.00021735	-0.16392	-0.00010271	626.809	631.324	23.237	1.203	23.644	23.507	24.71	0.40678					698	83	13	0	0	0	7.102e-05	3	3180	73.153	73.153
GVIDLIFEK	9	Unmodified	_GVIDLIFEK_	0	0	0	0	Q04637	Q04637	EIF4G1	Eukaryotic translation initiation factor 4 gamma 1	MULTI-MSMS		180921_prapII_OG_FR4	FR4 pII	517.3	2	517.3	1032.59	84977.6	0.17107	8.8493e-05	-0.042445	-2.1957e-05	0.12862	6.6537e-05	517.3	520.31	45.724	0.92437	45.714	45.586	46.51	-0.009819					143	40	8	0	0	0	0.0014843	2	26562	143.28	94.723
GVIDLIFEK	9	Unmodified	_GVIDLIFEK_	0	0	0	0	Q04637	Q04637	EIF4G1	Eukaryotic translation initiation factor 4 gamma 1	MULTI-MSMS		181107_SILAC_OG_pIV_FR5	FR5 pIV	517.3	2	517.3	1032.59	84854.3	-0.18494	-9.5672e-05	0.29221	0.00015116	0.10727	5.5489e-05	517.3	520.31	47.738	0.55089	45.977	45.85	46.401	-1.7603					72	18	8	0	0	0	0.0019344	2	36649	136.8	92.402
GVIDLIFEK	9	Unmodified	_GVIDLIFEK_	0	0	0	0	Q04637	Q04637	EIF4G1	Eukaryotic translation initiation factor 4 gamma 1	MULTI-MSMS		181101_OG_pV_FR4	FR4 pV	517.3	2	517.3	1032.59	85591.4	0.15692	8.1173e-05	-0.039019	-2.0184e-05	0.1179	6.0988e-05	517.3	520.31	48.632	0.46055	46.123	46.005	46.465	-2.5097					46	13	6	0	0	0	0.0019248	2	32268	131.22	82.467
GVIDLIFEK	9	Unmodified	_GVIDLIFEK_	0	0	0	0	Q04637	Q04637	EIF4G1	Eukaryotic translation initiation factor 4 gamma 1	MULTI-MSMS		181022_OG_pIII_FR4	FR4 pIII	520.311	2	517.3	1032.59	85775	1.7545	0.00090759	0.2767	0.00014314	2.0312	0.0010507	517.3	520.31	48.186	0.2911	46.063	45.904	46.195	-2.1234					32	6	8	0	0	0	0.0021264	2	34336	118.74	86.133
GVIDLIFEK	9	Unmodified	_GVIDLIFEK_	0	0	0	0	Q04637	Q04637	EIF4G1	Eukaryotic translation initiation factor 4 gamma 1	MULTI-MSMS		180917_prapI_OG_FR3	FR3 pI	517.3	2	517.3	1032.59	85560.5	-0.44199	-0.00022864	-0.096489	-4.9914e-05	-0.53848	-0.00027855	517.3	520.31	45.544	0.51546	45.761	45.617	46.132	0.21723					88	23	7	0	0	0	0.001418	3	27089	144.12	95.561
HGVESTLER	9	Unmodified	_HGVESTLER_	0	0	0	0	Q04637	Q04637	EIF4G1	Eukaryotic translation initiation factor 4 gamma 1	MULTI-MSMS		181101_OG_pV_FR7	FR7 pV	514.262	2	514.262	1026.51	84688.6	-0.10579	-5.4406e-05	0.27166	0.0001397	0.16586	8.5298e-05	514.262	517.272	23.178	0.79823	21.276	21.182	21.98	-1.9021					102	33	7	0	0	0	4.9691e-08	2	4168	200.16	132.66
IHNAENIQPGEQK	13	Unmodified	_IHNAENIQPGEQK_	0	0	0	0	Q04637	Q04637	EIF4G1	Eukaryotic translation initiation factor 4 gamma 1	MULTI-MSMS		181022_OG_pIII_FR8	FR8 pIII	495.259	3	493.251	1476.73	89214.2	1.0074	0.00049691	-0.11134	-5.492e-05	0.89607	0.00044199	493.251	495.258	24.226	0.74386	22.236	22.156	22.9	-1.9898					101	29	6	0	0	0	0.0002437	2	6686	84.169	62.94
IHNAENIQPGEQK	13	Unmodified	_IHNAENIQPGEQK_	0	0	0	0	Q04637	Q04637	EIF4G1	Eukaryotic translation initiation factor 4 gamma 1	MULTI-MSMS		181101_OG_pV_FR8	FR8 pV	742.384	2	739.373	1476.73	71333.9	0.40577	0.00030002	0.015373	1.1367e-05	0.42114	0.00031138	739.373	742.383	23.136	0.34628	21.437	21.366	21.713	-1.6991					44	11	6	0	0	0	3.9774e-05	2	3811	163.46	108.03
IHNAENIQPGEQKYEYK	17	Unmodified	_IHNAENIQPGEQKYEYK_	0	0	0	1	Q04637	Q04637	EIF4G1	Eukaryotic translation initiation factor 4 gamma 1	MULTI-MSMS		181022_OG_pIII_FR9	FR9 pIII	516.258	4	516.006	2060	85308.2	1.1993	0.00061886	-0.047595	-2.4559e-05	1.1517	0.0005943	516.006	519.016	26.073	0.78351	24.263	24.018	24.801	-1.8102					202	47	6	0	0	0	0.00080806	2	8288	85.473	53.132
IHNAENIQPGEQKYEYK	17	Unmodified	_IHNAENIQPGEQKYEYK_	0	0	0	1	Q04637	Q04637	EIF4G1	Eukaryotic translation initiation factor 4 gamma 1	MULTI-SECPEP		181101_OG_pV_FR9	FR9 pV	519.254	4	516.006	2060	85759.2	0.18753	9.6764e-05	-0.2154	-0.00011115	-0.027876	-1.4384e-05	516.006	519.267	26.033	0.32908	24.119	23.941	24.27	-1.9145					50	18	5	0	0	0	0.051463	1	5966	62.469	62.469
IIATVLMTEDIK	12	Unmodified	_IIATVLMTEDIK_	0	0	0	0	Q04637	Q04637	EIF4G1	Eukaryotic translation initiation factor 4 gamma 1	MULTI-MSMS		181101_OG_pV_FR4	FR4 pV	674.386	2	673.884	1345.75	75101.3	0.77455	0.00052196	-0.060366	-4.068e-05	0.71419	0.00048128	673.884	676.894	43.398	0.49377	40.889	40.719	41.213	-2.5091					75	17	8	0	0	0	2.0552e-05	3	26568	176.6	120.16
IIATVLMTEDIK	12	Unmodified	_IIATVLMTEDIK_	0	0	0	0	Q04637	Q04637	EIF4G1	Eukaryotic translation initiation factor 4 gamma 1	MULTI-MSMS		181107_SILAC_OG_pIV_FR5	FR5 pIV	673.884	2	673.884	1345.75	76362.9	0.88714	0.00059783	-0.036372	-2.4511e-05	0.85077	0.00057332	673.883	676.894	42.368	0.47145	40.708	40.576	41.047	-1.6602					66	15	7	0	0	0	1.3697e-05	1	30355	172.88	111.97
IIATVLMTEDIK	12	Unmodified	_IIATVLMTEDIK_	0	0	0	0	Q04637	Q04637	EIF4G1	Eukaryotic translation initiation factor 4 gamma 1	MULTI-MSMS		180921_prapII_OG_FR4	FR4 pII	673.883	2	673.884	1345.75	75174.1	0.17582	0.00011848	-0.13819	-9.3125e-05	0.037625	2.5355e-05	673.884	676.894	40.331	0.39027	40.421	40.283	40.673	0.090176					87	20	7	0	0	0	0.00014009	2	20430	152.04	81.906
IIATVLMTEDIK	12	Unmodified	_IIATVLMTEDIK_	0	0	0	0	Q04637	Q04637	EIF4G1	Eukaryotic translation initiation factor 4 gamma 1	MULTI-MSMS		181022_OG_pIII_FR4	FR4 pIII	673.885	2	673.884	1345.75	75723.8	2.1048	0.0014184	-0.16465	-0.00011096	1.9402	0.0013075	673.884	676.894	42.967	0.46333	40.845	40.718	41.182	-2.1229					57	12	7	0	0	0	1.2935e-05	2	28595	166.66	110.22
IRDPNQGGKDITEEIMSGAR	20	Unmodified	_IRDPNQGGKDITEEIMSGAR_	0	0	0	2	Q04637	Q04637	EIF4G1	Eukaryotic translation initiation factor 4 gamma 1	MULTI-MSMS		181022_OG_pIII_FR5	FR5 pIII	552.293	4	547.526	2186.07	81687	1.7101	0.00093633	-0.25564	-0.00013997	1.4545	0.00079636	547.777	552.292	34.173	0.29596	32.27	32.091	32.387	-1.9031					43	9	7	0	0	0	0.00036931	1	18105	84.946	60.905
ITKPGSIDSNNQLFAPGGR	19	Unmodified	_ITKPGSIDSNNQLFAPGGR_	0	0	0	1	Q04637	Q04637	EIF4G1	Eukaryotic translation initiation factor 4 gamma 1	MULTI-MSMS		180921_prapII_OG_FR20	FR20 pII	662.361	3	658.013	1971.02	74823.4	0.23341	0.00015359	0.14913	9.8127e-05	0.38254	0.00025171	658.348	662.027	31.003	0.84632	31.613	31.393	32.239	0.60953					248	34	12	0	0	0	6.5375e-05	2	14998	113.81	92.141
ITKPGSIDSNNQLFAPGGR	19	Unmodified	_ITKPGSIDSNNQLFAPGGR_	0	0	0	1	Q04637	Q04637	EIF4G1	Eukaryotic translation initiation factor 4 gamma 1	MULTI-MSMS		181022_OG_pIII_FR21	FR21 pIII	662.028	3	658.013	1971.02	74931.2	2.174	0.0014305	-0.26477	-0.00017422	1.9092	0.0012563	658.347	662.026	32.982	0.87627	31.334	31.112	31.988	-1.6481					465	60	13	0	0	0	0.00022787	1	23690	80.541	59.233
ITKPGSIDSNNQLFAPGGR	19	Unmodified	_ITKPGSIDSNNQLFAPGGR_	0	0	0	1	Q04637	Q04637	EIF4G1	Eukaryotic translation initiation factor 4 gamma 1	MULTI-MSMS		181101_OG_pV_FR21	FR21 pV	662.027	3	658.013	1971.02	75042.3	0.79187	0.00052106	0.027962	1.8399e-05	0.81983	0.00053946	658.347	662.026	32.971	0.81263	31.223	31.008	31.821	-1.7476					245	43	13	0	0	0	0.00063486	2	15659	69.612	43.2
ITKPGSIDSNNQLFAPGGR	19	Unmodified	_ITKPGSIDSNNQLFAPGGR_	0	0	0	1	Q04637	Q04637	EIF4G1	Eukaryotic translation initiation factor 4 gamma 1	MULTI-MSMS		180917_prapI_OG_FR21	FR21 pI	662.027	3	658.013	1971.02	75043.9	0.7409	0.00048752	-0.30068	-0.00019785	0.44022	0.00028967	658.348	662.026	31.076	1.11	31.611	31.437	32.547	0.53559					322	42	18	0	0	0	0.00010337	2	9154	102.5	79.432
KIIATVLMTEDIK	13	Unmodified	_KIIATVLMTEDIK_	0	0	0	1	Q04637	Q04637	EIF4G1	Eukaryotic translation initiation factor 4 gamma 1	MULTI-MSMS		181022_OG_pIII_FR13	FR13 pIII	737.933	2	737.931	1473.85	68687.7	3.135	0.0023134	-1.2118	-0.0008942	1.9233	0.0014192	737.93	743.951	38.6	0.61726	36.517	36.394	37.011	-2.0829					133	24	9	0	0	0	0.00017598	3	19141	161.25	85.305
KIIATVLMTEDIK	13	Unmodified	_KIIATVLMTEDIK_	0	0	0	1	Q04637	Q04637	EIF4G1	Eukaryotic translation initiation factor 4 gamma 1	MULTI-MSMS		181107_SILAC_OG_pIV_FR13	FR13 pIV	737.929	2	737.931	1473.85	72500.4	0.40233	0.00029689	-0.52597	-0.00038813	-0.12364	-9.1237e-05	737.93	743.951	37.776	0.20107	36.257	36.133	36.334	-1.5185					19	7	5	0	0	0	0.045756	1	7315	72.731	41.097
KIIATVLMTEDIK	13	Unmodified	_KIIATVLMTEDIK_	0	0	0	1	Q04637	Q04637	EIF4G1	Eukaryotic translation initiation factor 4 gamma 1	MULTI-MSMS		180917_prapI_OG_FR13	FR13 pI	737.931	2	737.931	1473.85	71418	0.2302	0.00016987	-0.24448	-0.00018041	-0.014276	-1.0535e-05	737.931	743.951	35.495	0.52996	35.708	35.561	36.091	0.21321					77	21	8	0	0	0	0.00020946	1	15650	176.87	113.44
LKGVIDLIFEK	11	Unmodified	_LKGVIDLIFEK_	0	0	0	1	Q04637	Q04637	EIF4G1	Eukaryotic translation initiation factor 4 gamma 1	MULTI-MSMS		180917_prapI_OG_FR14	FR14 pI	425.595	3	425.595	1273.76	97387.8	-0.79857	-0.00033987	-0.083682	-3.5615e-05	-0.88225	-0.00037548	425.595	429.609	41.618	0.26524	41.707	41.547	41.812	0.089504					23	10	4	0	0	0	0.00038812	2	21588	118.87	100.73
LQGINCGPDFTPSFANLGR	19	Unmodified	_LQGINCGPDFTPSFANLGR_	0	0	0	0	Q04637	Q04637	EIF4G1	Eukaryotic translation initiation factor 4 gamma 1	MULTI-MSMS		180921_prapII_OG_FR12	FR12 pII	1036.01	2	1032.5	2062.99	60072.7	-0.25594	-0.00026426	-0.1329	-0.00013722	-0.38884	-0.00040148	1033	1036.01	42.705	1.0148	42.705	42.552	43.567	-0.00031281					317	41	11	0	0	0	2.7258e-24	3	23136	211.82	177.32
LQGINCGPDFTPSFANLGR	19	Unmodified	_LQGINCGPDFTPSFANLGR_	0	0	0	0	Q04637	Q04637	EIF4G1	Eukaryotic translation initiation factor 4 gamma 1	MULTI-MSMS		181101_OG_pV_FR12	FR12 pV	1032.5	2	1032.5	2062.99	59842.1	0.35481	0.00036634	-0.12118	-0.00012512	0.23363	0.00024122	1033	1035.51	44.732	0.80995	42.391	42.178	42.988	-2.3415					187	25	13	0	0	0	2.783e-75	2	25520	262.48	232.46
LQGINCGPDFTPSFANLGR	19	Unmodified	_LQGINCGPDFTPSFANLGR_	0	0	0	0	Q04637	Q04637	EIF4G1	Eukaryotic translation initiation factor 4 gamma 1	MULTI-MSMS		180917_prapI_OG_FR12	FR12 pI	1033	2	1032.5	2062.99	60131.9	0.066399	6.8557e-05	-0.49139	-0.00050736	-0.425	-0.00043881	1033	1035.51	42.731	0.99377	42.764	42.541	43.534	0.033119					290	36	13	0	0	0	1.6217e-49	5	23221	238.67	213.48
LQGINCGPDFTPSFANLGR	19	Unmodified	_LQGINCGPDFTPSFANLGR_	0	0	0	0	Q04637	Q04637	EIF4G1	Eukaryotic translation initiation factor 4 gamma 1	MULTI-MSMS		181022_OG_pIII_FR13	FR13 pIII	1033.01	2	1032.5	2062.99	59384	2.573	0.0026566	-0.15014	-0.00015502	2.4229	0.0025016	1033	1035.51	44.713	0.79122	42.43	42.272	43.064	-2.2832					286	36	12	0	0	0	4.3485e-14	3	24457	171.36	164.92
LQGINCGPDFTPSFANLGR	19	Unmodified	_LQGINCGPDFTPSFANLGR_	0	0	0	0	Q04637	Q04637	EIF4G1	Eukaryotic translation initiation factor 4 gamma 1	MULTI-MSMS		181107_SILAC_OG_pIV_FR12	FR12 pIV	1033	2	1032.5	2062.99	59558.8	-0.33765	-0.00034863	-0.059242	-6.1168e-05	-0.39689	-0.00040979	1033	1036.01	44.367	0.77488	42.594	42.428	43.203	-1.7727					183	25	13	0	0	0	4.4074e-143	2	14565	304.08	272.09
LTPQMFQQLMK	11	Unmodified	_LTPQMFQQLMK_	0	0	0	0	Q04637	Q04637	EIF4G1	Eukaryotic translation initiation factor 4 gamma 1	MULTI-MSMS		181022_OG_pIII_FR21	FR21 pIII	682.858	2	682.857	1363.7	72170.6	1.7056	0.0011647	-0.1422	-9.7102e-05	1.5634	0.0010676	682.857	685.867	43.316	0.82864	41.368	41.154	41.983	-1.9481					227	36	9	0	0	0	0.0014473	2	33132	104.06	77.271
LTPQMFQQLMK	11	Unmodified	_LTPQMFQQLMK_	0	0	0	0	Q04637	Q04637	EIF4G1	Eukaryotic translation initiation factor 4 gamma 1	MULTI-MSMS		180917_prapI_OG_FR21	FR21 pI	682.857	2	682.857	1363.7	72341.9	0.39186	0.00026759	-0.58997	-0.00040286	-0.1981	-0.00013528	682.857	685.867	40.955	1.0305	41.292	41.025	42.056	0.33685					175	36	11	0	0	0	0.00088046	2	19510	111.17	71.62
LTPQMFQQLMK	11	Unmodified	_LTPQMFQQLMK_	0	0	0	0	Q04637	Q04637	EIF4G1	Eukaryotic translation initiation factor 4 gamma 1	MULTI-MSMS		180921_prapII_OG_FR21	FR21 pII	682.857	2	682.857	1363.7	71989.1	0.24854	0.00016972	-0.27807	-0.00018988	-0.029524	-2.0161e-05	682.857	685.867	40.894	0.99975	41.285	40.982	41.982	0.39037					199	37	9	0	0	0	0.0044337	1	23396	85.731	49.306
LTPQMFQQLMK	11	Unmodified	_LTPQMFQQLMK_	0	0	0	0	Q04637	Q04637	EIF4G1	Eukaryotic translation initiation factor 4 gamma 1	MULTI-MSMS		181107_SILAC_OG_pIV_FR24	FR24 pIV	685.866	2	682.857	1363.7	72773.8	0.45371	0.00030982	-0.41302	-0.00028203	0.040694	2.7788e-05	683.358	685.867	44.605	0.57192	41.459	41.302	41.874	-3.146					160	43	7	0	0	0	0.079549	1	23667	37.549	12.311
LTPQMFQQLMK	11	Unmodified	_LTPQMFQQLMK_	0	0	0	0	Q04637	Q04637	EIF4G1	Eukaryotic translation initiation factor 4 gamma 1	MULTI-MSMS		181101_OG_pV_FR21	FR21 pV	682.857	2	682.857	1363.7	71684	0.44174	0.00030165	-0.40827	-0.00027879	0.033474	2.2858e-05	682.857	685.867	43.713	0.828	41.473	41.265	42.093	-2.2407					144	24	13	0	0	0	0.0032432	2	27186	90.709	54.247
MFFDALYDEDVVK	13	Unmodified	_MFFDALYDEDVVK_	0	0	0	0	Q04637	Q04637	EIF4G1	Eukaryotic translation initiation factor 4 gamma 1	MULTI-MSMS		180921_prapII_OG_FR2	FR2 pII	796.874	2	796.371	1590.73	70163.4	0.27714	0.0002207	-0.013072	-1.041e-05	0.26407	0.00021029	796.371	799.883	47.108	0.5041	47.026	46.772	47.276	-0.082054					68	20	8	0	0	0	0.00034517	1	29731	113.47	96.53
MFFDALYDEDVVK	13	Unmodified	_MFFDALYDEDVVK_	0	0	0	0	Q04637	Q04637	EIF4G1	Eukaryotic translation initiation factor 4 gamma 1	MULTI-MSMS		181022_OG_pIII_FR3	FR3 pIII	796.372	2	796.371	1590.73	69400.1	2.3904	0.0019036	-0.46507	-0.00037037	1.9253	0.0015333	796.371	799.881	48.861	0.27876	47.021	46.859	47.137	-1.84					17	5	5	0	0	0	0.00034517	1	35123	113.47	85.608
MFFDALYDEDVVK	13	Unmodified	_MFFDALYDEDVVK_	0	0	0	0	Q04637	Q04637	EIF4G1	Eukaryotic translation initiation factor 4 gamma 1	MULTI-MSMS		181107_SILAC_OG_pIV_FR3	FR3 pIV	796.371	2	796.371	1590.73	67852.7	0.29674	0.00023632	-0.2125	-0.00016922	0.084247	6.7092e-05	796.873	799.381	48.588	0.38776	47.08	46.931	47.319	-1.5078					43	11	8	0	0	0	4.0449e-05	2	35204	160.77	135.3
MFFDALYDEDVVK	13	Unmodified	_MFFDALYDEDVVK_	0	0	0	0	Q04637	Q04637	EIF4G1	Eukaryotic translation initiation factor 4 gamma 1	MULTI-MSMS		181101_OG_pV_FR3	FR3 pV	796.37	2	796.371	1590.73	69867.7	0.89986	0.00071663	-0.44316	-0.00035292	0.45671	0.00036371	796.371	799.882	49.161	0.27966	46.924	46.798	47.078	-2.2372					38	8	8	0	0	0	0.00021356	3	34153	129.88	108.84
MFFDALYDEDVVK	13	Unmodified	_MFFDALYDEDVVK_	0	0	0	0	Q04637	Q04637	EIF4G1	Eukaryotic translation initiation factor 4 gamma 1	MULTI-MSMS		180917_prapI_OG_FR2	FR2 pI	796.371	2	796.371	1590.73	68636.6	0.14862	0.00011836	-0.29461	-0.00023462	-0.14599	-0.00011626	796.372	799.38	46.938	0.40251	47.097	46.951	47.354	0.15879					58	16	6	0	0	0	0.053326	1	28110	55.721	36.911
MFFDALYDEDVVKEDAFYSWESSKDPAEQQGK	32	Unmodified	_MFFDALYDEDVVKEDAFYSWESSKDPAEQQGK_	0	0	0	2	Q04637	Q04637	EIF4G1	Eukaryotic translation initiation factor 4 gamma 1	MULTI-SECPEP		180921_prapII_OG_FR3	FR3 pII	944.822	4	944.425	3773.67	63594.8	0.34725	0.00032796	0.33505	0.00031643	0.6823	0.00064438	944.927	949.191	46.384	0.3182	46.442	46.331	46.649	0.058857					44	13	5	0	0	0	0.0037021	1	27484	65.223	49.825
PSDAASEAARPATSTLNR	18	Unmodified	_PSDAASEAARPATSTLNR_	0	0	0	1	Q04637	Q04637	EIF4G1	Eukaryotic translation initiation factor 4 gamma 1	MULTI-MSMS		181101_OG_pV_FR13	FR13 pV	609.651	3	605.638	1813.89	79452.9	0.11249	6.8131e-05	-1.366	-0.00082728	-1.2535	-0.00075914	605.971	609.984	25.439	0.42304	23.892	23.603	24.026	-1.5467					78	20	6	0	0	0	0.033416	2	9649	69.331	49.637
QVTQLAIDTEER	12	Unmodified	_QVTQLAIDTEER_	0	0	0	0	Q04637	Q04637	EIF4G1	Eukaryotic translation initiation factor 4 gamma 1	MULTI-MSMS		181107_SILAC_OG_pIV_FR4	FR4 pIV	701.863	2	701.862	1401.71	71983.4	0.83138	0.00058352	-0.32316	-0.00022681	0.50822	0.0003567	701.862	704.872	32.465	0.6119	31.213	30.996	31.608	-1.2519					82	20	10	0	0	0	0.0026539	1	17026	91.701	39.974
QVTQLAIDTEER	12	Unmodified	_QVTQLAIDTEER_	0	0	0	0	Q04637	Q04637	EIF4G1	Eukaryotic translation initiation factor 4 gamma 1	MULTI-MSMS		181022_OG_pIII_FR4	FR4 pIII	702.365	2	701.862	1401.71	74251.7	2.5214	0.0017697	-0.17455	-0.00012251	2.3469	0.0016472	702.364	704.872	32.91	0.3133	31.086	30.937	31.25	-1.8239					39	10	6	0	0	0	7.625e-05	1	17404	147.3	96.499
QVTQLAIDTEER	12	Unmodified	_QVTQLAIDTEER_	0	0	0	0	Q04637	Q04637	EIF4G1	Eukaryotic translation initiation factor 4 gamma 1	MULTI-MSMS		180921_prapII_OG_FR3	FR3 pII	701.862	2	701.862	1401.71	72985.2	0.010088	7.0803e-06	-0.25875	-0.00018161	-0.24867	-0.00017453	701.862	704.872	31.182	0.34605	31.341	31.121	31.467	0.1588					53	12	8	0	0	0	1.5213e-05	2	10297	185.99	127.76
SDQWKPLNLEEK	12	Unmodified	_SDQWKPLNLEEK_	0	0	0	1	Q04637	Q04637	EIF4G1	Eukaryotic translation initiation factor 4 gamma 1	MULTI-MSMS		181101_OG_pV_FR5	FR5 pV	750.401	2	743.88	1485.75	69570	0.36095	0.0002685	0.36451	0.00027115	0.72545	0.00053965	743.881	749.9	34.511	0.63308	32.189	31.933	32.566	-2.3217					101	18	10	0	0	0	4.9419e-05	1	15511	190.66	190.66
SDQWKPLNLEEK	12	Unmodified	_SDQWKPLNLEEK_	0	0	0	1	Q04637	Q04637	EIF4G1	Eukaryotic translation initiation factor 4 gamma 1	MULTI-MSMS		181107_SILAC_OG_pIV_FR5	FR5 pIV	743.88	2	743.88	1485.75	69767.8	0.41972	0.00031223	0.47849	0.00035594	0.89822	0.00066817	743.881	749.901	33.509	0.71194	32.148	31.979	32.691	-1.3612					85	22	8	0	0	0	1.196e-05	2	19620	191.33	136.22
SDQWKPLNLEEK	12	Unmodified	_SDQWKPLNLEEK_	0	0	0	1	Q04637	Q04637	EIF4G1	Eukaryotic translation initiation factor 4 gamma 1	MULTI-MSMS		181022_OG_pIII_FR5	FR5 pIII	500.27	3	496.256	1485.75	86386	1.8051	0.00089578	0.033599	1.6674e-05	1.8387	0.00091245	496.256	500.269	34.126	0.35831	32.223	32.06	32.418	-1.9031					80	11	11	0	0	0	0.0001118	2	18002	128.57	97.417
SDQWKPLNLEEK	12	Unmodified	_SDQWKPLNLEEK_	0	0	0	1	Q04637	Q04637	EIF4G1	Eukaryotic translation initiation factor 4 gamma 1	MULTI-MSMS		180921_prapII_OG_FR5	FR5 pII	500.271	3	496.256	1485.75	87564.4	-0.17677	-8.7725e-05	0.60876	0.0003021	0.43199	0.00021438	496.257	500.27	31.855	0.30517	32.15	32.025	32.33	0.29474					54	12	7	0	0	0	0.0044862	1	12282	82.774	63.034
SVTAFFK	7	Unmodified	_SVTAFFK_	0	0	0	0	Q04637	Q04637	EIF4G1	Eukaryotic translation initiation factor 4 gamma 1	MULTI-MSMS		181022_OG_pIII_FR21	FR21 pIII	800.441	1	799.435	798.428	68912.1	2.0239	0.001618	0.77564	0.00062008	2.7996	0.0022381	799.435	805.455	35.836	0.64258	33.988	33.817	34.46	-1.8481					115	30	7	0	0	0	0.035609	1	26413	118.69	50.288
SVTAFFK	7	Unmodified	_SVTAFFK_	0	0	0	0	Q04637	Q04637	EIF4G1	Eukaryotic translation initiation factor 4 gamma 1	MULTI-MSMS		181101_OG_pV_FR21	FR21 pV	403.231	2	400.221	798.428	97368.7	0.85481	0.00034211	-0.19548	-7.8234e-05	0.65934	0.00026388	400.221	403.231	35.909	0.42913	33.961	33.866	34.295	-1.9475					62	20	5	0	0	0	0.045145	2	18938	68.485	43.486
TASTPTPPQTGGGLEPQANGETPQVAVIVRPDDR	34	Deamidation (NQ)	_TASTPTPPQTGGGLEPQAN(de)GETPQVAVIVRPDDR_	0	1	0	1	Q04637	Q04637	EIF4G1	Eukaryotic translation initiation factor 4 gamma 1	MULTI-MSMS		181022_OG_pIII_FR3	FR3 pIII	1153.58	3	1153.24	3456.71	56887.1	1.8778	0.0021656	0.14697	0.0001695	2.0248	0.0023351	1153.58	1157.59	38.278	0.83288	36.538	35.98	36.813	-1.7401					179	19	16	0	0	0	3.1564e-32	2	22904	120.31	98.112
TASTPTPPQTGGGLEPQANGETPQVAVIVRPDDR	34	Deamidation (NQ)	_TASTPTPPQTGGGLEPQANGETPQ(de)VAVIVRPDDR_	0	1	0	1	Q04637	Q04637	EIF4G1	Eukaryotic translation initiation factor 4 gamma 1	MULTI-MSMS		181101_OG_pV_FR3	FR3 pV	1157.93	3	1153.24	3456.71	56617.1	0.88996	0.0010263	-0.30721	-0.00035428	0.58275	0.00067205	1153.58	1157.59	38.526	0.85551	36.487	36.014	36.87	-2.0392					238	24	15	0	0	0	7.271e-15	2	21567	97.295	81.522
TASTPTPPQTGGGLEPQANGETPQVAVIVRPDDR	34	Unmodified	_TASTPTPPQTGGGLEPQANGETPQVAVIVRPDDR_	0	0	0	1	Q04637	Q04637	EIF4G1	Eukaryotic translation initiation factor 4 gamma 1	MULTI-MSMS		180917_prapI_OG_FR3	FR3 pI	1153.25	3	1152.92	3455.73	57651	-0.038721	-4.4642e-05	0.069105	7.9672e-05	0.030384	3.503e-05	1153.59	1157.26	35.748	0.55767	36.165	36.018	36.576	0.41736					100	16	13	0	0	0	1.7436e-36	3	15848	127.41	106.09
TASTPTPPQTGGGLEPQANGETPQVAVIVRPDDR	34	Unmodified	_TASTPTPPQTGGGLEPQANGETPQVAVIVRPDDR_	0	0	0	1	Q04637	Q04637	EIF4G1	Eukaryotic translation initiation factor 4 gamma 1	MULTI-MSMS		180921_prapII_OG_FR4	FR4 pII	1153.25	3	1152.92	3455.73	56968.7	-0.034566	-3.9852e-05	-0.028659	-3.3041e-05	-0.063225	-7.2893e-05	1153.25	1157.26	35.968	0.66049	36.158	35.985	36.645	0.1903					163	24	13	0	0	0	1.6241e-32	4	15479	117.08	88.114
TASTPTPPQTGGGLEPQANGETPQVAVIVRPDDR	34	Deamidation (NQ)	_TASTPTPPQTGGGLEPQ(de)ANGETPQVAVIVRPDDR_	0	1	0	1	Q04637	Q04637	EIF4G1	Eukaryotic translation initiation factor 4 gamma 1	MULTI-MSMS		181107_SILAC_OG_pIV_FR3	FR3 pIV	1153.58	3	1153.24	3456.71	57057.9	1.0364	0.0011953	-0.87903	-0.0010137	0.1574	0.00018152	1153.58	1157.93	37.92	0.82065	36.612	36.193	37.013	-1.308					180	21	13	0	0	0	2.3585e-15	2	22307	102.66	79.751
TIDQIHKEAEMEEHR	15	Unmodified	_TIDQIHKEAEMEEHR_	0	0	0	1	Q04637	Q04637	EIF4G1	Eukaryotic translation initiation factor 4 gamma 1	MULTI-MSMS		181022_OG_pIII_FR6	FR6 pIII	467.227	4	467.226	1864.87	90443.4	1.6089	0.0007517	-0.27823	-0.00013	1.3306	0.0006217	467.226	470.235	27.415	0.46723	24.713	24.573	25.04	-2.7024					59	23	4	0	0	0	0.0034974	1	15826	74.966	44.32
TPLRPLDPTR	10	Unmodified	_TPLRPLDPTR_	0	0	0	1	Q04637	Q04637	EIF4G1	Eukaryotic translation initiation factor 4 gamma 1	MULTI-MSMS		181101_OG_pV_FR22	FR22 pV	583.338	2	583.338	1164.66	78877.3	0.45902	0.00026776	-0.2568	-0.0001498	0.20222	0.00011796	583.338	589.358	28.838	0.36668	27.341	27.184	27.551	-1.4966					84	24	5	0	0	0	0.068222	1	16194	74.464	36.161
VDVAVLK	7	Unmodified	_VDVAVLK_	0	0	0	0	Q04637	Q04637	EIF4G1	Eukaryotic translation initiation factor 4 gamma 1	MULTI-MSMS		181022_OG_pIII_FR11	FR11 pIII	749.488	1	743.466	742.459	70018.6	2.6338	0.0019581	0.056336	4.1884e-05	2.6901	0.002	743.466	749.486	32.201	0.46555	30.416	30.322	30.788	-1.7852					92	32	5	0	0	0	0.099417	1	9221	86.866	12.451
VEYTLGEESEAPGQR	15	Unmodified	_VEYTLGEESEAPGQR_	0	0	0	0	Q04637	Q04637	EIF4G1	Eukaryotic translation initiation factor 4 gamma 1	MULTI-MSMS		180921_prapII_OG_FR3	FR3 pII	836.404	2	832.892	1663.77	66836.4	-0.13198	-0.00010993	0.24985	0.0002081	0.11787	9.8171e-05	832.892	835.902	30.537	0.57252	30.695	30.475	31.048	0.1588					100	22	8	0	0	0	0.00010121	3	9692	120.53	80.415
VEYTLGEESEAPGQR	15	Unmodified	_VEYTLGEESEAPGQR_	0	0	0	0	Q04637	Q04637	EIF4G1	Eukaryotic translation initiation factor 4 gamma 1	MULTI-MSMS		180917_prapI_OG_FR2	FR2 pI	832.891	2	832.892	1663.77	67150.6	0.24838	0.00020687	-0.11287	-9.4008e-05	0.13551	0.00011286	832.892	835.902	30.424	0.79565	30.683	30.247	31.043	0.25874					115	22	10	0	0	0	2.1006e-47	2	9649	246.08	185.06
VEYTLGEESEAPGQR	15	Unmodified	_VEYTLGEESEAPGQR_	0	0	0	0	Q04637	Q04637	EIF4G1	Eukaryotic translation initiation factor 4 gamma 1	MULTI-MSMS		181107_SILAC_OG_pIV_FR3	FR3 pIV	835.902	2	832.892	1663.77	66760.2	-0.16528	-0.00013766	-0.10073	-8.3898e-05	-0.26601	-0.00022156	832.892	835.902	31.762	0.51635	30.553	30.281	30.797	-1.2088					100	14	10	0	0	0	2.5612e-06	1	15032	211.63	174.03
VEYTLGEESEAPGQR	15	Unmodified	_VEYTLGEESEAPGQR_	0	0	0	0	Q04637	Q04637	EIF4G1	Eukaryotic translation initiation factor 4 gamma 1	MULTI-MSMS		181101_OG_pV_FR3	FR3 pV	835.902	2	832.892	1663.77	66610	0.90772	0.00075603	-0.46392	-0.0003864	0.44379	0.00036963	832.892	835.901	32.301	0.65023	30.361	30.189	30.84	-1.94					90	20	8	0	0	0	2.7154e-05	1	14632	142.1	100.01
VEYTLGEESEAPGQR	15	Unmodified	_VEYTLGEESEAPGQR_	0	0	0	0	Q04637	Q04637	EIF4G1	Eukaryotic translation initiation factor 4 gamma 1	MULTI-MSMS		181022_OG_pIII_FR3	FR3 pIII	835.903	2	832.892	1663.77	67230.1	1.9872	0.0016551	-0.14811	-0.00012336	1.8391	0.0015318	832.892	835.902	32.02	0.71569	30.379	30.077	30.793	-1.6408					79	18	11	0	0	0	2.3963e-06	2	15886	191.33	154.38
VFDWIEANLSEQQIVSNTLVR	21	Unmodified	_VFDWIEANLSEQQIVSNTLVR_	0	0	0	0	Q04637	Q04637	EIF4G1	Eukaryotic translation initiation factor 4 gamma 1	MULTI-MSMS		181107_SILAC_OG_pIV_FR3	FR3 pIV	823.438	3	821.096	2460.26	67072.2	0.56464	0.00046362	-0.42562	-0.00034948	0.13901	0.00011414	821.429	823.437	50.356	0.30303	48.848	48.654	48.957	-1.5085					26	7	6	0	0	0	0.0018448	1	37350	62.847	28.198
VFDWIEANLSEQQIVSNTLVR	21	Unmodified	_VFDWIEANLSEQQIVSNTLVR_	0	0	0	0	Q04637	Q04637	EIF4G1	Eukaryotic translation initiation factor 4 gamma 1	MULTI-MSMS		180921_prapII_OG_FR3	FR3 pII	1231.14	2	1231.14	2460.26	53543.7	1.1167	0.0013748	-0.22829	-0.00028105	0.88837	0.0010937	1231.64	1234.65	49.5	0.34286	49.459	49.364	49.707	-0.041088					57	12	8	0	0	0	1.7645e-15	2	31109	168.41	132.39
VFDWIEANLSEQQIVSNTLVR	21	Unmodified	_VFDWIEANLSEQQIVSNTLVR_	0	0	0	0	Q04637	Q04637	EIF4G1	Eukaryotic translation initiation factor 4 gamma 1	MULTI-MSMS		181101_OG_pV_FR3	FR3 pV	1231.64	2	1231.14	2460.26	54583.4	0.84038	0.0010346	0.041188	5.0708e-05	0.88156	0.0010853	1231.14	1234.65	50.814	0.33347	48.477	48.303	48.637	-2.3371					34	8	9	0	0	0	5.9999e-05	1	36101	102.72	70.433
VFDWIEANLSEQQIVSNTLVR	21	Unmodified	_VFDWIEANLSEQQIVSNTLVR_	0	0	0	0	Q04637	Q04637	EIF4G1	Eukaryotic translation initiation factor 4 gamma 1	MULTI-MSMS		181022_OG_pIII_FR3	FR3 pIII	1231.64	2	1231.14	2460.26	54023	2.2878	0.0028166	-1.445	-0.001779	0.84274	0.0010375	1231.64	1234.65	50.547	0.38398	48.707	48.488	48.872	-1.8407					21	7	7	0	0	0	0.045989	1	37108	47.217	19.072
VFDWIEANLSEQQIVSNTLVR	21	Unmodified	_VFDWIEANLSEQQIVSNTLVR_	0	0	0	0	Q04637	Q04637	EIF4G1	Eukaryotic translation initiation factor 4 gamma 1	MULTI-MSMS		180917_prapI_OG_FR3	FR3 pI	1231.64	2	1231.14	2460.26	53628.1	0.16285	0.00020049	0.33991	0.00041848	0.50276	0.00061897	1231.64	1234.65	49.348	0.31365	49.466	49.365	49.678	0.11728					42	10	8	0	0	0	1.6576e-08	3	31574	147.7	100.9
VPTTEKPTVTVNFR	14	Unmodified	_VPTTEKPTVTVNFR_	0	0	0	1	Q04637	Q04637	EIF4G1	Eukaryotic translation initiation factor 4 gamma 1	MULTI-MSMS		181022_OG_pIII_FR22	FR22 pIII	534.309	3	530.295	1587.86	82246.1	1.6398	0.00086958	0.24696	0.00013096	1.8868	0.0010005	530.295	534.308	31.409	0.70436	29.778	29.601	30.305	-1.6312					348	53	10	0	0	0	0.00076819	2	20678	125.03	94.469
VPTTEKPTVTVNFR	14	Unmodified	_VPTTEKPTVTVNFR_	0	0	0	1	Q04637	Q04637	EIF4G1	Eukaryotic translation initiation factor 4 gamma 1	MULTI-MSMS		180921_prapII_OG_FR22	FR22 pII	530.294	3	530.295	1587.86	82854.7	-0.32908	-0.00017451	0.081278	4.3101e-05	-0.2478	-0.00013141	530.295	534.308	29.402	1.5185	29.908	29.584	31.103	0.50652					505	64	14	0	0	0	2.0224e-05	4	10234	166.62	145.07
VPTTEKPTVTVNFR	14	Unmodified	_VPTTEKPTVTVNFR_	0	0	0	1	Q04637	Q04637	EIF4G1	Eukaryotic translation initiation factor 4 gamma 1	MULTI-MSMS		181101_OG_pV_FR22	FR22 pV	534.308	3	530.295	1587.86	82438.4	0.59268	0.00031429	-0.34072	-0.00018068	0.25196	0.00013361	530.294	534.308	31.39	0.42691	29.695	29.563	29.99	-1.6955					166	24	11	0	0	0	1.7485e-05	2	18606	176.99	130.04
VPTTEKPTVTVNFR	14	Unmodified	_VPTTEKPTVTVNFR_	0	0	0	1	Q04637	Q04637	EIF4G1	Eukaryotic translation initiation factor 4 gamma 1	MULTI-MSMS		180917_prapI_OG_FR21	FR21 pI	530.295	3	530.295	1587.86	82472.7	0.14229	7.5455e-05	0.043752	2.3201e-05	0.18604	9.8656e-05	530.295	534.308	29.429	1.1003	30.065	29.85	30.95	0.63555					244	42	12	0	0	0	1.4414e-05	3	7632	193	148.63
VPTTEKPTVTVNFR	14	Unmodified	_VPTTEKPTVTVNFR_	0	0	0	1	Q04637	Q04637	EIF4G1	Eukaryotic translation initiation factor 4 gamma 1	MULTI-MSMS		181107_SILAC_OG_pIV_FR24	FR24 pIV	534.642	3	530.295	1587.86	85173.7	-0.8848	-0.0004692	-0.19169	-0.00010165	-1.0765	-0.00057086	530.629	534.308	32.345	0.33297	29.795	29.668	30.001	-2.5495					65	18	6	0	0	0	0.040617	1	14876	55.66	32.517
[truncated: 16 more columns]

## Sheet: MAPKAP1
Sequence	Length	Modifications	Modified sequence	Acetyl (Protein N-term)	Deamidation (NQ)	Oxidation (M)	Missed cleavages	Proteins	Leading proteins	Gene names	Protein names	Type	Labeling State	Raw file	Experiment	MS/MS m/z	Charge	m/z	Mass	Resolution	Uncalibrated - Calibrated m/z [ppm]	Uncalibrated - Calibrated m/z [Da]	Mass error [ppm]	Mass error [Da]	Uncalibrated mass error [ppm]	Uncalibrated mass error [Da]	Max intensity m/z 0	Max intensity m/z 1	Retention time	Retention length	Calibrated retention time	Calibrated retention time start	Calibrated retention time finish	Retention time calibration	Match time difference	Match m/z difference	Match q-value	Match score	Number of data points	Number of scans	Number of isotopic peaks	PIF	Fraction of total spectrum	Base peak fraction	PEP	MS/MS count	MS/MS scan number	Score	Delta score
AFLDNPTIILAHIR	14	Acetyl (Protein N-term)	_(ac)AFLDNPTIILAHIR_	1	0	0	0	Q9BPZ7	Q9BPZ7	MAPKAP1	Target of rapamycin complex 2 subunit MAPKAP1	MULTI-MSMS		180917_prapI_OG_FR7	FR7 pI	818.465	2	818.464	1634.91	67978.6	-0.21411	-0.00017524	0.39167	0.00032057	0.17756	0.00014533	818.967	821.475	49.918	0.69366	50.086	49.947	50.641	0.1688					104	27	7	0	0	0	1.0838e-05	2	29013	178.53	138.59
AFLDNPTIILAHIR	14	Acetyl (Protein N-term)	_(ac)AFLDNPTIILAHIR_	1	0	0	0	Q9BPZ7	Q9BPZ7	MAPKAP1	Target of rapamycin complex 2 subunit MAPKAP1	MULTI-MSMS		180921_prapII_OG_FR7	FR7 pII	821.475	2	818.464	1634.91	68271.6	0.02229	1.8244e-05	0.65999	0.00054018	0.68228	0.00055843	818.967	821.475	50.133	0.59714	50.215	50.068	50.665	0.082291					139	27	10	0	0	0	9.1225e-06	2	28103	167.18	131.23
AFLDNPTIILAHIR	14	Acetyl (Protein N-term)	_(ac)AFLDNPTIILAHIR_	1	0	0	0	Q9BPZ7	Q9BPZ7	MAPKAP1	Target of rapamycin complex 2 subunit MAPKAP1	MULTI-MSMS		181022_OG_pIII_FR7	FR7 pIII	818.469	2	818.464	1634.91	69178.2	1.5921	0.0013031	0.73195	0.00059907	2.3241	0.0019022	818.967	821.475	51.339	0.42164	49.311	49.231	49.653	-2.0279					81	18	7	0	0	0	0.00022048	1	29342	109.16	72.485
AFLDNPTIILAHIR	14	Acetyl (Protein N-term)	_(ac)AFLDNPTIILAHIR_	1	0	0	0	Q9BPZ7	Q9BPZ7	MAPKAP1	Target of rapamycin complex 2 subunit MAPKAP1	MULTI-MSMS		181107_SILAC_OG_pIV_FR7	FR7 pIV	821.976	2	818.464	1634.91	67675.5	-0.072047	-5.8968e-05	0.51437	0.00042099	0.44232	0.00036202	818.968	821.474	51.153	0.28769	49.501	49.39	49.678	-1.6527					41	10	7	0	0	0	9.4098e-06	1	24632	165.63	99.197
FGFSTLALVEK	11	Unmodified	_FGFSTLALVEK_	0	0	0	0	Q9BPZ7	Q9BPZ7	MAPKAP1	Target of rapamycin complex 2 subunit MAPKAP1	MULTI-MSMS		180917_prapI_OG_FR12	FR12 pI	609.348	2	606.337	1210.66	78817.2	-0.59104	-0.00035837	0.068621	4.1608e-05	-0.52242	-0.00031676	606.839	609.348	42.609	0.57769	42.642	42.486	43.064	0.033115					66	22	5	0	0	0	0.021752	1	23127	83.883	62.033
FGFSTLALVEK	11	Unmodified	_FGFSTLALVEK_	0	0	0	0	Q9BPZ7	Q9BPZ7	MAPKAP1	Target of rapamycin complex 2 subunit MAPKAP1	MULTI-MSMS		180921_prapII_OG_FR12	FR12 pII	606.338	2	606.337	1210.66	78842	-0.5399	-0.00032736	-0.037779	-2.2907e-05	-0.57768	-0.00035027	606.337	609.348	42.66	0.33475	42.66	42.529	42.864	-0.00031281					34	14	4	0	0	0	0.0045236	2	23142	85.355	57.106
FGFSTLALVEK	11	Unmodified	_FGFSTLALVEK_	0	0	0	0	Q9BPZ7	Q9BPZ7	MAPKAP1	Target of rapamycin complex 2 subunit MAPKAP1	MULTI-MSMS		181101_OG_pV_FR12	FR12 pV	609.348	2	606.337	1210.66	79783.5	0.44427	0.00026938	0.86487	0.0005244	1.3091	0.00079378	606.338	609.347	45.433	0.40298	43.092	42.959	43.362	-2.3415					50	12	6	0	0	0	0.013878	1	26187	74.841	46.623
INAAHGFSLIQVDNTK	16	Unmodified	_INAAHGFSLIQVDNTK_	0	0	0	0	Q9BPZ7	Q9BPZ7	MAPKAP1	Target of rapamycin complex 2 subunit MAPKAP1	MULTI-MSMS		180917_prapI_OG_FR17	FR17 pI	578.648	3	576.641	1726.9	80271.1	-0.4419	-0.00025482	-0.1695	-9.774e-05	-0.6114	-0.00035256	576.64	578.647	33.927	0.31397	34.36	34.259	34.573	0.43301					32	11	5	0	0	0	3.4319e-09	1	12857	144.15	87.582
INAAHGFSLIQVDNTK	16	Unmodified	_INAAHGFSLIQVDNTK_	0	0	0	0	Q9BPZ7	Q9BPZ7	MAPKAP1	Target of rapamycin complex 2 subunit MAPKAP1	MULTI-MSMS		180921_prapII_OG_FR17	FR17 pII	578.647	3	576.641	1726.9	80314.9	-0.087618	-5.0524e-05	0.15735	9.0736e-05	0.069734	4.0212e-05	576.975	578.647	34.066	0.48626	34.395	34.24	34.726	0.32869					62	20	6	0	0	0	4.4715e-09	1	17091	159.69	95.47
INAAHGFSLIQVDNTK	16	Unmodified	_INAAHGFSLIQVDNTK_	0	0	0	0	Q9BPZ7	Q9BPZ7	MAPKAP1	Target of rapamycin complex 2 subunit MAPKAP1	MULTI-MSMS		181022_OG_pIII_FR17	FR17 pIII	867.47	2	864.457	1726.9	64570.8	2.1903	0.0018934	-0.25607	-0.00022136	1.9342	0.001672	864.959	867.969	36.592	0.44553	34.533	34.397	34.843	-2.0587					83	19	9	0	0	0	3.1608e-12	2	26649	193.45	151.75
INAAHGFSLIQVDNTK	16	Unmodified	_INAAHGFSLIQVDNTK_	0	0	0	0	Q9BPZ7	Q9BPZ7	MAPKAP1	Target of rapamycin complex 2 subunit MAPKAP1	MULTI-MSMS		181105_OG_pV_FR17	FR17 pV	578.982	3	576.641	1726.9	79727.6	0.52874	0.00030489	-0.12195	-7.0324e-05	0.40678	0.00023457	576.64	578.647	36.402	0.24913	34.473	34.349	34.598	-1.9283					27	8	5	0	0	0	1.501e-09	1	15665	135.61	54.121
KIDVYLPLHSSQDR	14	Unmodified	_KIDVYLPLHSSQDR_	0	0	0	1	Q9BPZ7	Q9BPZ7	MAPKAP1	Target of rapamycin complex 2 subunit MAPKAP1	MULTI-MSMS		181101_OG_pV_FR18	FR18 pV	557.968	3	557.634	1669.88	82518.2	0.19478	0.00010862	-0.12059	-6.7245e-05	0.074191	4.1371e-05	557.634	561.647	33.703	0.27978	31.654	31.56	31.84	-2.0488					29	9	5	0	0	0	0.0030979	3	13744	85.976	53.454
LTYLSNHDYK	10	Unmodified	_LTYLSNHDYK_	0	0	0	0	Q9BPZ7	Q9BPZ7	MAPKAP1	Target of rapamycin complex 2 subunit MAPKAP1	MULTI-MSMS		181022_OG_pIII_FR18	FR18 pIII	630.323	2	627.312	1252.61	81968.2	2.1668	0.0013592	-0.60485	-0.00037943	1.5619	0.00097982	627.813	630.321	27.85	0.26171	26.111	25.973	26.235	-1.7389					31	14	4	0	0	0	0.06339	1	18676	53.756	20.379
[truncated: 16 more columns]

## Sheet: RICTOR
Sequence	Length	Modifications	Modified sequence	Acetyl (Protein N-term)	Deamidation (NQ)	Oxidation (M)	Missed cleavages	Proteins	Leading proteins	Gene names	Protein names	Type	Labeling State	Raw file	Experiment	MS/MS m/z	Charge	m/z	Mass	Resolution	Uncalibrated - Calibrated m/z [ppm]	Uncalibrated - Calibrated m/z [Da]	Mass error [ppm]	Mass error [Da]	Uncalibrated mass error [ppm]	Uncalibrated mass error [Da]	Max intensity m/z 0	Max intensity m/z 1	Retention time	Retention length	Calibrated retention time	Calibrated retention time start	Calibrated retention time finish	Retention time calibration	Match time difference	Match m/z difference	Match q-value	Match score	Number of data points	Number of scans	Number of isotopic peaks	PIF	Fraction of total spectrum	Base peak fraction	PEP	MS/MS count	MS/MS scan number	Score	Delta score
AFAHDAGGLPSGTGGLVK	18	Unmodified	_AFAHDAGGLPSGTGGLVK_	0	0	0	0	Q6R327	Q6R327	RICTOR	Rapamycin-insensitive companion of mTOR	MULTI-MSMS		180921_prapII_OG_FR18	FR18 pII	554.631	3	552.29	1653.85	83807.4	-0.39117	-0.00021604	0.00552	3.0487e-06	-0.38565	-0.00021299	552.624	554.296	30.753	0.3125	31.279	31.173	31.485	0.52579					75	18	6	0	0	0	0.0043975	1	13929	57.499	35.178
AFAHDAGGLPSGTGGLVK	18	Unmodified	_AFAHDAGGLPSGTGGLVK_	0	0	0	0	Q6R327	Q6R327	RICTOR	Rapamycin-insensitive companion of mTOR	MULTI-MSMS		180917_prapI_OG_FR18	FR18 pI	554.296	3	552.29	1653.85	81482.1	-0.94999	-0.00052467	-0.15114	-8.3474e-05	-1.1011	-0.00060815	552.289	554.297	30.845	0.38826	31.35	31.235	31.623	0.50445					45	16	5	0	0	0	0.0082793	1	10366	57.525	21.006
ILAPYTDFHYR	11	Unmodified	_ILAPYTDFHYR_	0	0	0	0	Q6R327	Q6R327	RICTOR	Rapamycin-insensitive companion of mTOR	MULTI-MSMS		181101_OG_pV_FR18	FR18 pV	468.248	3	465.907	1394.7	90413	-0.16844	-7.8477e-05	-0.27427	-0.00012778	-0.44271	-0.00020626	466.241	468.248	36.715	0.2947	34.469	34.353	34.647	-2.2469					47	9	7	0	0	0	0.0011028	1	16587	96.171	20.606
INEALITTILHLLNHPK	17	Unmodified	_INEALITTILHLLNHPK_	0	0	0	0	Q6R327	Q6R327	RICTOR	Rapamycin-insensitive companion of mTOR	MULTI-MSMS		180921_prapII_OG_FR18	FR18 pII	487.545	4	485.789	1939.13	86156.6	2.4492	0.0011898	0.38961	0.00018927	2.8388	0.001379	486.29	487.294	48.177	0.22813	48.399	48.3	48.528	0.22163					25	8	5	0	0	0	0.0014245	1	29867	80.488	62.034
INEALITTILHLLNHPK	17	Unmodified	_INEALITTILHLLNHPK_	0	0	0	0	Q6R327	Q6R327	RICTOR	Rapamycin-insensitive companion of mTOR	MULTI-MSMS		181101_OG_pV_FR18	FR18 pV	649.723	3	647.382	1939.13	76880	0.079186	5.1264e-05	-0.058838	-3.8091e-05	0.020348	1.3173e-05	647.383	649.389	50.184	0.23728	47.849	47.746	47.984	-2.3342					65	14	8	0	0	0	4.1973e-09	1	27640	149.59	139.85
INEALITTILHLLNHPK	17	Unmodified	_INEALITTILHLLNHPK_	0	0	0	0	Q6R327	Q6R327	RICTOR	Rapamycin-insensitive companion of mTOR	MULTI-MSMS		180917_prapI_OG_FR18	FR18 pI	649.388	3	647.382	1939.13	75604.9	-0.79868	-0.00051705	0.83201	0.00053863	0.03333	2.1578e-05	647.718	649.39	48.096	0.24249	48.394	48.294	48.537	0.29817					18	8	4	0	0	0	0.03204	1	26751	49.343	28.029
LLYFYKPSSK	10	Unmodified	_LLYFYKPSSK_	0	0	0	1	Q6R327	Q6R327	RICTOR	Rapamycin-insensitive companion of mTOR	MULTI-MSMS		181022_OG_pIII_FR24	FR24 pIII	420.249	3	415.901	1244.68	96356.2	1.7112	0.00071167	-0.13326	-5.5422e-05	1.5779	0.00065625	415.901	419.914	34.114	0.52121	32.235	32.068	32.59	-1.8795					153	36	6	0	0	0	0.013917	2	22265	73.841	54.598
LLYFYKPSSK	10	Unmodified	_LLYFYKPSSK_	0	0	0	1	Q6R327	Q6R327	RICTOR	Rapamycin-insensitive companion of mTOR	MULTI-MSMS		181107_SILAC_OG_pIV_FR24	FR24 pIV	419.913	3	415.901	1244.68	96476.4	-1.1529	-0.0004795	-0.062117	-2.5835e-05	-1.215	-0.00050534	415.901	419.914	34.787	0.43818	32.038	31.904	32.343	-2.7487					89	22	6	0	0	0	0.00070773	2	16736	118.03	96.484
LLYFYKPSSK	10	Unmodified	_LLYFYKPSSK_	0	0	0	1	Q6R327	Q6R327	RICTOR	Rapamycin-insensitive companion of mTOR	MULTI-MSMS		180921_prapII_OG_FR24	FR24 pII	419.914	3	415.901	1244.68	93118.7	-0.10377	-4.3159e-05	-0.13935	-5.7954e-05	-0.24312	-0.00010111	415.901	419.914	31.471	0.57723	31.87	31.7	32.277	0.39905					112	28	6	0	0	0	0.00094376	2	11420	122.96	76.505
LLYFYKPSSK	10	Unmodified	_LLYFYKPSSK_	0	0	0	1	Q6R327	Q6R327	RICTOR	Rapamycin-insensitive companion of mTOR	MULTI-MSMS		181101_OG_pV_FR24	FR24 pV	420.249	3	415.901	1244.68	95390.5	0.19766	8.2208e-05	-0.0015289	-6.3585e-07	0.19613	8.1572e-05	415.901	419.914	34.384	0.36801	32.275	32.138	32.506	-2.1082					99	28	6	0	0	0	0.0015152	2	21260	99.788	77.226
NVIDCQLSR	9	Unmodified	_NVIDCQLSR_	0	0	0	0	Q6R327	Q6R327	RICTOR	Rapamycin-insensitive companion of mTOR	MULTI-MSMS		181107_SILAC_OG_pIV_FR8	FR8 pIV	553.282	2	552.777	1103.54	80757.3	-0.56851	-0.00031426	1.7762	0.00098185	1.2077	0.00066759	553.282	555.787	30.211	0.24102	28.859	28.748	28.989	-1.3524					41	13	5	0	0	0	0.017078	1	4976	70.816	35.198
SLADCNFSYTSSR	13	Unmodified	_SLADCNFSYTSSR_	0	0	0	0	Q6R327	Q6R327	RICTOR	Rapamycin-insensitive companion of mTOR	MULTI-MSMS		181101_OG_pV_FR10	FR10 pV	757.337	2	754.328	1506.64	78302.9	0.15444	0.0001165	0.59884	0.00045172	0.75328	0.00056822	754.829	757.84	33.814	0.17421	31.721	31.62	31.794	-2.0929					22	7	5	0	0	0	0.00023637	1	15896	117.25	92.397
[truncated: 16 more columns]

## Sheet: DEPTOR
Sequence	Length	Modifications	Modified sequence	Acetyl (Protein N-term)	Deamidation (NQ)	Oxidation (M)	Missed cleavages	Proteins	Leading proteins	Gene names	Protein names	Type	Labeling State	Raw file	Experiment	MS/MS m/z	Charge	m/z	Mass	Resolution	Uncalibrated - Calibrated m/z [ppm]	Uncalibrated - Calibrated m/z [Da]	Mass error [ppm]	Mass error [Da]	Uncalibrated mass error [ppm]	Uncalibrated mass error [Da]	Max intensity m/z 0	Max intensity m/z 1	Retention time	Retention length	Calibrated retention time	Calibrated retention time start	Calibrated retention time finish	Retention time calibration	Match time difference	Match m/z difference	Match q-value	Match score	Number of data points	Number of scans	Number of isotopic peaks	PIF	Fraction of total spectrum	Base peak fraction	PEP	MS/MS count	MS/MS scan number	Score	Delta score
DDGTFPLDNEVK	12	Unmodified	_DDGTFPLDNEVK_	0	0	0	0	Q8TB45	Q8TB45	DEPTOR	DEP domain-containing mTOR-interacting protein	MULTI-MSMS		181022_OG_pIII_FR1	FR1 pIII	675.315	2	675.315	1348.61	75204.4	1.4111	0.00095297	0.070768	4.7791e-05	1.4819	0.0010008	675.314	678.325	38.208	0.31612	36.503	36.357	36.673	-1.7047					43	10	7	0	0	0	0.00099586	1	13961	103.31	56.905
DDGTFPLDNEVK	12	Unmodified	_DDGTFPLDNEVK_	0	0	0	0	Q8TB45	Q8TB45	DEPTOR	DEP domain-containing mTOR-interacting protein	MULTI-MSMS		181107_SILAC_OG_pIV_FR1	FR1 pIV	675.315	2	675.315	1348.61	75271	-0.30694	-0.00020728	0.48691	0.00032882	0.17997	0.00012154	675.314	678.325	37.804	0.31248	36.442	36.298	36.611	-1.3614					40	10	6	0	0	0	0.027415	1	13497	63.694	38.568
ELIDWLIEHK	10	Unmodified	_ELIDWLIEHK_	0	0	0	0	Q8TB45	Q8TB45	DEPTOR	DEP domain-containing mTOR-interacting protein	MULTI-MSMS		180921_prapII_OG_FR4	FR4 pII	651.364	2	648.353	1294.69	77857.1	0.61744	0.00040032	0.27609	0.000179	0.89353	0.00057932	648.353	651.364	43.599	0.16166	43.69	43.591	43.753	0.090359					16	6	4	0	0	0	0.00047973	1	24191	134.77	106.88
ELIDWLIEHK	10	Unmodified	_ELIDWLIEHK_	0	0	0	0	Q8TB45	Q8TB45	DEPTOR	DEP domain-containing mTOR-interacting protein	MULTI-MSMS		181022_OG_pIII_FR4	FR4 pIII	651.365	2	648.353	1294.69	77063.6	1.9838	0.0012862	0.22319	0.0001447	2.207	0.0014309	648.353	651.364	46.196	0.20908	44.073	43.956	44.165	-2.1227					16	4	5	0	0	0	0.0094478	1	32139	78.264	52.159
GSKPCHIQAVDPSGPAAAAGMK	22	Unmodified	_GSKPCHIQAVDPSGPAAAAGMK_	0	0	0	1	Q8TB45	Q8TB45	DEPTOR	DEP domain-containing mTOR-interacting protein	MULTI-MSMS		181022_OG_pIII_FR21	FR21 pIII	721.369	3	717.354	2149.04	72943.8	1.9853	0.0014242	-0.057592	-4.1314e-05	1.9277	0.0013829	717.688	721.368	27.817	0.42473	26.368	26.136	26.56	-1.4484					62	19	6	0	0	0	0.00034269	1	18870	77.51	56.277
GSKPCHIQAVDPSGPAAAAGMK	22	Unmodified	_GSKPCHIQAVDPSGPAAAAGMK_	0	0	0	1	Q8TB45	Q8TB45	DEPTOR	DEP domain-containing mTOR-interacting protein	MULTI-MSMS		180921_prapII_OG_FR21	FR21 pII	541.278	4	538.267	2149.04	83797	-0.39462	-0.00021241	-0.47275	-0.00025447	-0.86737	-0.00046688	538.518	541.528	25.97	0.52826	26.659	26.345	26.873	0.68906					128	29	8	0	0	0	7.9933e-05	2	8833	84.975	59.388
HPFVDSNLLYQFR	13	Unmodified	_HPFVDSNLLYQFR_	0	0	0	0	Q8TB45	Q8TB45	DEPTOR	DEP domain-containing mTOR-interacting protein	MULTI-MSMS		181022_OG_pIII_FR14	FR14 pIII	821.429	2	818.418	1634.82	66879.4	2.7673	0.0022648	1.2125	0.00099236	3.9798	0.0032571	818.92	821.428	42.2	0.6066	39.935	39.723	40.329	-2.2653					96	28	4	0	0	0	0.0012165	1	28767	117.71	75.368
HPFVDSNLLYQFR	13	Unmodified	_HPFVDSNLLYQFR_	0	0	0	0	Q8TB45	Q8TB45	DEPTOR	DEP domain-containing mTOR-interacting protein	MULTI-MSMS		180921_prapII_OG_FR15	FR15 pII	547.954	3	545.947	1634.82	87149.7	-0.094486	-5.1584e-05	-0.39875	-0.0002177	-0.49324	-0.00026928	545.948	548.288	39.551	0.46841	39.742	39.594	40.062	0.19108					52	20	5	0	0	0	2.9988e-05	2	20039	148.78	110.59
HPFVDSNLLYQFR	13	Unmodified	_HPFVDSNLLYQFR_	0	0	0	0	Q8TB45	Q8TB45	DEPTOR	DEP domain-containing mTOR-interacting protein	MULTI-MSMS		181107_SILAC_OG_pIV_FR15	FR15 pIV	547.953	3	545.947	1634.82	85311.5	-0.43879	-0.00023956	-0.16855	-9.2018e-05	-0.60734	-0.00033157	545.947	547.954	41.448	0.50538	39.838	39.637	40.143	-1.6096					92	24	7	0	0	0	0.0033732	1	11159	78.964	45.76
HPFVDSNLLYQFR	13	Unmodified	_HPFVDSNLLYQFR_	0	0	0	0	Q8TB45	Q8TB45	DEPTOR	DEP domain-containing mTOR-interacting protein	MULTI-MSMS		181101_OG_pV_FR14	FR14 pV	821.43	2	818.418	1634.82	68396.4	0.26533	0.00021715	1.178	0.00096413	1.4434	0.0011813	818.418	821.428	42.223	0.35452	39.953	39.81	40.164	-2.2701					41	12	6	0	0	0	0.0089372	1	24962	87.568	52.027
LMSPENTLLQPR	12	Unmodified	_LMSPENTLLQPR_	0	0	0	0	Q8TB45	Q8TB45	DEPTOR	DEP domain-containing mTOR-interacting protein	MULTI-MSMS		181022_OG_pIII_FR11	FR11 pIII	700.376	2	699.874	1397.73	82353.2	2.3389	0.0016369	-2.0314	-0.0014217	0.30746	0.00021519	700.374	703.885	38.098	0.26432	36.114	35.963	36.228	-1.9847					30	13	5	0	0	0	0.0053098	1	13919	83	57.441
LMSPENTLLQPR	12	Unmodified	_LMSPENTLLQPR_	0	0	0	0	Q8TB45	Q8TB45	DEPTOR	DEP domain-containing mTOR-interacting protein	MULTI-MSMS		180921_prapII_OG_FR12	FR12 pII	702.883	2	699.874	1397.73	75645.2	0.022709	1.5893e-05	-0.62819	-0.00043965	-0.60548	-0.00042376	699.874	702.883	35.918	0.29248	36.118	35.948	36.241	0.19988					38	15	4	0	0	0	0.01072	1	16299	66.92	47.677
MAEVLVTGEQLR	12	Unmodified	_MAEVLVTGEQLR_	0	0	0	0	Q8TB45	Q8TB45	DEPTOR	DEP domain-containing mTOR-interacting protein	MULTI-MSMS		181022_OG_pIII_FR4	FR4 pIII	676.371	2	673.361	1344.71	72879.6	1.878	0.0012646	-0.335	-0.00022557	1.543	0.001039	673.361	676.371	37.211	0.38536	35.287	35.093	35.479	-1.9233					38	8	8	0	0	0	0.0043622	1	22147	102.52	61.097
RPVTSEELLTPGAPYAR	17	Unmodified	_RPVTSEELLTPGAPYAR_	0	0	0	1	Q8TB45	Q8TB45	DEPTOR	DEP domain-containing mTOR-interacting protein	MULTI-MSMS		180921_prapII_OG_FR13	FR13 pII	620.001	3	619.667	1855.98	76946.6	0.025906	1.6053e-05	0.23896	0.00014808	0.26487	0.00016413	619.668	623.681	32.325	0.48909	32.554	32.398	32.887	0.2293					145	24	8	0	0	0	0.0058778	1	12487	86.455	53.19
RPVTSEELLTPGAPYAR	17	Unmodified	_RPVTSEELLTPGAPYAR_	0	0	0	1	Q8TB45	Q8TB45	DEPTOR	DEP domain-containing mTOR-interacting protein	MULTI-MSMS		181022_OG_pIII_FR13	FR13 pIII	619.668	3	619.667	1855.98	77357.9	2.4753	0.0015339	0.66919	0.00041468	3.1445	0.0019485	619.668	624.015	34.761	0.71376	32.678	32.37	33.084	-2.0829					163	44	5	0	0	0	0.01773	1	15648	56.851	22.904
RPVTSEELLTPGAPYAR	17	Unmodified	_RPVTSEELLTPGAPYAR_	0	0	0	1	Q8TB45	Q8TB45	DEPTOR	DEP domain-containing mTOR-interacting protein	MULTI-MSMS		180917_prapI_OG_FR13	FR13 pI	935.52	2	928.997	1855.98	63195.6	-0.11497	-0.00010681	0.47452	0.00044083	0.35955	0.00033402	928.997	935.017	32.378	0.49977	32.591	32.475	32.975	0.21321					47	18	6	0	0	0	0.0083449	1	12301	78.814	50.05
RPVTSEELLTPGAPYAR	17	Unmodified	_RPVTSEELLTPGAPYAR_	0	0	0	1	Q8TB45	Q8TB45	DEPTOR	DEP domain-containing mTOR-interacting protein	MULTI-MSMS		181101_OG_pV_FR13	FR13 pV	935.518	2	928.997	1855.98	66320.1	0.43089	0.00040029	-0.060661	-5.6354e-05	0.37023	0.00034394	928.997	935.017	34.695	0.38975	32.751	32.56	32.95	-1.9438					66	15	7	0	0	0	0.033771	1	17870	89.747	56.8
TVSNLILTGPR	11	Unmodified	_TVSNLILTGPR_	0	0	0	0	Q8TB45	Q8TB45	DEPTOR	DEP domain-containing mTOR-interacting protein	MULTI-MSMS		181101_OG_pV_FR20	FR20 pV	588.857	2	585.846	1169.68	81288.4	0.64222	0.00037624	0.29205	0.0001711	0.93427	0.00054734	585.846	588.856	37.188	0.29385	35.059	34.919	35.213	-2.1285					22	9	5	0	0	0	0.013962	2	17176	72.243	35.796
[truncated: 16 more columns]

[truncated: 8 more sheets: AKT1S1, MLST8, LAMTOR3, p70 S6 Kinase, mTOR, Raptor, EEF2K, 4E-BP1]
